# Supplementary material for: Follicular extracellular vesicles enhance meiotic resumption of domestic cat vitrified oocytes
Source: Sci Rep. 2020 May 25;10:8619. doi: 10.1038/s41598-020-65497-w (PMC7248092; doi:10.1038/s41598-020-65497-w)
Supplement: Supplementary file 2 — Supplementary data 1. [file 41598_2020_65497_MOESM2_ESM.xlsx]

## Sheet: GO Biological Processes
GOID	GOTerm	Ontology Source	Group PValue	GOLevels	GOGroups	% Associated Genes	Nr. Genes	Associated Genes Found
GO:0043170	macromolecule metabolic process	GO_BiologicalProcess-GOA_14.11.2016_02h13	3.07971e-06	[3]	Group403	4.0146	253	[A2M, ACTA2, ACTC1, ACTG2, AEBP1, AHNAK, AHSG, ANXA2, APOA1, APOA4, BMP3, C5, C8A, CAND2, CAT, CCAR1, CCT2, CCT3, CCT4, CCT5, CCT7, CCT8, CDH2, CFI, CLU, COL1A1, COL4A2, COL6A3, CPXM1, CUL3, CYFIP2, DCPS, DDX1, DDX17, DDX5, DNM2, DNM3, ECM1, EEF1A1, EEF1A2, EEF1G, EEF2, EIF3D, EIF3I, EIF3J, EIF4A2, EIF4B, EIF5, EIF5B, ENO1, ERP29, ERP44, EZR, F10, F2, F9, FBLN1, FGA, FGB, FGG, FKBP10, FKBP2, FKBP…
GO:0044260	cellular macromolecule metabolic process	GO_BiologicalProcess-GOA_14.11.2016_02h13	3.07971e-06	[3, 4]	Group403	4.03379	234	[A2M, AEBP1, AHNAK, AHSG, ANXA2, APOA1, BMP3, C5, CAND2, CAT, CCAR1, CCT2, CCT3, CCT4, CCT5, CCT7, CCT8, CDH2, CLU, COL1A1, COL4A2, COL6A3, CUL3, CYFIP2, DCPS, DDX1, DDX17, DDX5, DNM2, DNM3, ECM1, EEF1A1, EEF1A2, EEF1G, EEF2, EIF3D, EIF3I, EIF3J, EIF4A2, EIF4B, EIF5, EIF5B, ENO1, ERP29, ERP44, EZR, F2, FBLN1, FGA, FGB, FGG, FKBP10, FKBP2, FKBP3, FLNA, FN1, GAPDH, GPR37, GSN, HMGB1, HMGB2, HMOX1, …
GO:0019538	protein metabolic process	GO_BiologicalProcess-GOA_14.11.2016_02h13	4.94389e-11	[3, 4]	Group404	4.89637	189	[A2M, AEBP1, AHSG, ANXA2, APOA1, BMP3, C5, C8A, CAND2, CDH2, CFI, CLU, COL6A3, CPXM1, CUL3, CYFIP2, ECM1, EEF1A1, EEF1A2, EEF1G, EEF2, EIF3D, EIF3I, EIF3J, EIF4A2, EIF4B, EIF5, EIF5B, ERP29, EZR, F10, F2, F9, FBLN1, FGA, FGB, FGG, FKBP10, FKBP2, FKBP3, FLNA, FN1, GAPDH, GPR37, GSN, HMGB1, HNRNPA2B1, HNRNPK, HP, HPX, HRG, HSP90AB1, HSP90B1, HSPA5, HSPB1, HTRA1, ILF3, INHA, INHBA, INPP5J, INPP5K, I…
GO:0034641	cellular nitrogen compound metabolic process	GO_BiologicalProcess-GOA_14.11.2016_02h13	2.33094e-05	[3]	Group586	4.32069	180	[AEBP1, AHNAK, AMPD2, ASS1, BMP3, CAP1, CAT, CCAR1, CCT2, CCT3, CCT4, CCT5, CCT7, CCT8, CLU, COL1A1, COL4A2, CPXM1, CUL3, DCPS, DDX1, DDX17, DDX5, DLG3, ECM1, EEF1A1, EEF1A2, EEF1G, EEF2, EIF3D, EIF3I, EIF3J, EIF4A2, EIF4B, EIF5, EIF5B, ENO1, EZR, FLNA, GAPDH, GAPDHS, GART, GFPT1, GFPT2, GPR37, GSTK1, GSTM3, HMGB1, HMGB2, HMOX1, HNRNPA2B1, HNRNPK, HNRNPM, HNRNPU, HSP90AA1, HSPA5, HSPA8, HTRA1, ID…
GO:0044267	cellular protein metabolic process	GO_BiologicalProcess-GOA_14.11.2016_02h13	4.94389e-11	[4, 5]	Group404	5.03181	174	[A2M, AHSG, ANXA2, APOA1, BMP3, C5, CAND2, CDH2, CLU, COL6A3, CUL3, CYFIP2, ECM1, EEF1A1, EEF1A2, EEF1G, EEF2, EIF3D, EIF3I, EIF3J, EIF4A2, EIF4B, EIF5, EIF5B, ERP29, EZR, F2, FBLN1, FGA, FGB, FGG, FKBP10, FKBP2, FKBP3, FN1, GAPDH, GPR37, GSN, HMGB1, HNRNPA2B1, HPX, HRG, HSP90AB1, HSP90B1, HSPA5, HSPB1, ILF3, INHA, INHBA, INPP5J, INPP5K, ITIH1, ITIH2, ITIH3, ITIH4, KHDRBS1, LARP1, LOC101080976, L…
GO:0010467	gene expression	GO_BiologicalProcess-GOA_14.11.2016_02h13	6.61278e-10	[4]	Group105	4.93899	170	[A2M, ACTA2, ACTC1, ACTG2, AEBP1, AHNAK, BMP3, CAT, CCAR1, CLU, COL1A1, COL4A2, CPXM1, CUL3, CYFIP2, DCPS, DDX1, DDX17, DDX5, ECM1, EEF1A1, EEF1A2, EEF1G, EEF2, EIF3D, EIF3I, EIF3J, EIF4A2, EIF4B, EIF5, EIF5B, ENO1, ERP29, EZR, F2, F9, FGA, FGB, FGG, FLNA, FN1, GAPDH, GFPT1, GSN, HMGB1, HMGB2, HMOX1, HNRNPA2B1, HNRNPK, HNRNPM, HNRNPU, HRG, HSPA8, HTRA1, ILF2, ILF3, INHBA, INPP5K, ITGA6, KHDRBS1, …
GO:1901576	organic substance biosynthetic process	GO_BiologicalProcess-GOA_14.11.2016_02h13	2.33094e-05	[3]	Group586	4.45609	170	[ACLY, AEBP1, AMPD2, APOA1, APOA4, ASS1, ATP1A1, BMP3, CAP1, CAT, CCAR1, CCT2, CCT3, CCT4, CCT5, CCT7, CCT8, CLU, COL1A1, COL4A2, CUL3, CYP17A1, DDX1, DDX17, DDX5, DLAT, ECM1, EEF1A1, EEF1A2, EEF1G, EEF2, EIF3D, EIF3I, EIF3J, EIF4A2, EIF4B, EIF5, EIF5B, ENO1, EZR, F2, FLNA, GAPDH, GART, GFPT1, GFPT2, GOT2, GPR37, HMGB1, HMGB2, HMOX1, HNRNPA2B1, HNRNPK, HNRNPU, HSPA8, HSPB1, HTRA1, IDH1, ILF2, ILF…
GO:0044249	cellular biosynthetic process	GO_BiologicalProcess-GOA_14.11.2016_02h13	2.33094e-05	[3]	Group586	4.41842	166	[ACLY, AEBP1, ALDH9A1, AMPD2, APOA1, APOA4, ASS1, ATP1A1, BMP3, CAP1, CAT, CCAR1, CCT2, CCT3, CCT4, CCT5, CCT7, CCT8, CLU, COL1A1, COL4A2, CUL3, DDX1, DDX17, DDX5, DLAT, ECM1, EEF1A1, EEF1A2, EEF1G, EEF2, EIF3D, EIF3I, EIF3J, EIF4A2, EIF4B, EIF5, EIF5B, ENO1, EZR, FLNA, GAPDH, GART, GOT2, GPR37, HMGB1, HMGB2, HMOX1, HNRNPA2B1, HNRNPK, HNRNPU, HSD17B1, HSP90AA1, HSPA8, HSPB1, HTRA1, IDH1, ILF2, IL…
GO:0019222	regulation of metabolic process	GO_BiologicalProcess-GOA_14.11.2016_02h13	0.000478799	[2, 3]	Group326	4.09328	165	[A2M, ACTA2, ACTC1, ACTG2, AEBP1, AHNAK, AHSG, ANXA2, APOA1, APOA4, ASS1, ATP1A1, BMP3, C5, CAP1, CAT, CCAR1, CCT2, CCT3, CCT4, CCT5, CCT7, CCT8, CDH2, CLU, COL1A1, COL6A3, CUL3, CYFIP2, DDX1, DDX17, DDX5, DLG3, ECM1, EEF1A2, EEF2, EIF3D, EIF3I, EIF3J, EIF4A2, EIF5, EIF5B, ENO1, ERP29, EZR, F2, FBLN1, FGA, FGB, FGG, FKBP15, FLNA, FN1, GAPDH, GFPT1, GPR37, GSN, HMGB1, HMGB2, HMOX1, HNRNPA2B1, HNRN…
GO:0060255	regulation of macromolecule metabolic process	GO_BiologicalProcess-GOA_14.11.2016_02h13	0.000478799	[3, 4]	Group326	4.05157	154	[A2M, ACTA2, ACTC1, ACTG2, AEBP1, AHNAK, AHSG, ANXA2, APOA1, BMP3, C5, CAT, CCAR1, CCT2, CCT3, CCT4, CCT5, CCT7, CCT8, CDH2, CLU, COL1A1, COL6A3, CUL3, CYFIP2, DDX1, DDX17, DDX5, ECM1, EEF2, EIF3D, EIF3I, EIF3J, EIF4A2, EIF5, EIF5B, ENO1, ERP29, EZR, F2, FBLN1, FGA, FGB, FGG, FLNA, FN1, GAPDH, GFPT1, GPR37, GSN, HMGB1, HMGB2, HMOX1, HNRNPA2B1, HNRNPK, HNRNPU, HPX, HRG, HSP90AB1, HSP90B1, HSPA5, H…
GO:0009059	macromolecule biosynthetic process	GO_BiologicalProcess-GOA_14.11.2016_02h13	2.33094e-05	[4]	Group586	4.65702	148	[AEBP1, APOA1, BMP3, CAT, CCAR1, CCT2, CCT3, CCT4, CCT5, CCT7, CCT8, CLU, COL1A1, COL4A2, CUL3, DDX1, DDX17, DDX5, ECM1, EEF1A1, EEF1A2, EEF1G, EEF2, EIF3D, EIF3I, EIF3J, EIF4A2, EIF4B, EIF5, EIF5B, ENO1, EZR, F2, FLNA, GAPDH, HMGB1, HMGB2, HMOX1, HNRNPA2B1, HNRNPK, HNRNPU, HSPA8, HSPB1, HTRA1, ILF2, ILF3, INHA, INHBA, INPP5K, ITGA6, KHDRBS1, LARP1, LMNA, LOC101083959, LOC101085206, LOC101085717,…
GO:0044271	cellular nitrogen compound biosynthetic process	GO_BiologicalProcess-GOA_14.11.2016_02h13	2.33094e-05	[4]	Group586	4.74777	144	[AEBP1, AMPD2, ASS1, BMP3, CAP1, CAT, CCAR1, CCT2, CCT3, CCT4, CCT5, CCT7, CCT8, CLU, COL1A1, COL4A2, CUL3, DDX1, DDX17, DDX5, ECM1, EEF1A1, EEF1A2, EEF1G, EEF2, EIF3D, EIF3I, EIF3J, EIF4A2, EIF4B, EIF5, EIF5B, ENO1, EZR, FLNA, GAPDH, GART, HMGB1, HMGB2, HMOX1, HNRNPA2B1, HNRNPK, HNRNPU, HSP90AA1, HSPA8, HTRA1, ILF2, ILF3, INHBA, INPP5K, ITGA6, KHDRBS1, LARP1, LMNA, LOC101083959, LOC101085206, LO…
GO:0034645	cellular macromolecule biosynthetic process	GO_BiologicalProcess-GOA_14.11.2016_02h13	2.33094e-05	[4, 5]	Group586	4.67381	144	[AEBP1, APOA1, BMP3, CAT, CCAR1, CCT2, CCT3, CCT4, CCT5, CCT7, CCT8, CLU, COL1A1, COL4A2, CUL3, DDX17, DDX5, ECM1, EEF1A1, EEF1A2, EEF1G, EEF2, EIF3D, EIF3I, EIF3J, EIF4A2, EIF4B, EIF5, EIF5B, ENO1, EZR, FLNA, GAPDH, HMGB1, HMGB2, HMOX1, HNRNPA2B1, HNRNPK, HNRNPU, HSPA8, HTRA1, ILF2, ILF3, INHA, INHBA, INPP5K, ITGA6, KHDRBS1, LARP1, LMNA, LOC101083959, LOC101085206, LOC101085717, LOC101085975, LO…
GO:0048519	negative regulation of biological process	GO_BiologicalProcess-GOA_14.11.2016_02h13	0.000318925	[1, 2, 3]	Group422	4.28937	134	[A2M, ACTC1, AEBP1, AHSG, ALB, ANXA2, ANXA5, APOA1, ASS1, ATP1A1, C5, CAT, CCAR1, CDH2, CLU, COL1A1, COL4A2, COL6A3, COMP, CUL3, DCPS, DDX5, DLG3, DNM2, ECM1, EIF4A2, ENO1, ERP29, EZR, F2, FBLN1, FGA, FGB, FGG, FKBP15, FLNA, FN1, GPR37, GSN, HMGB1, HMGB2, HMOX1, HNRNPA2B1, HNRNPK, HNRNPU, HRG, HSP90AB1, HSP90B1, HSPA5, HSPA8, HSPA9, HSPB1, HTRA1, HYOU1, ILF3, INHBA, INPP5J, INPP5K, ITGA6, ITGB1, …
GO:0048523	negative regulation of cellular process	GO_BiologicalProcess-GOA_14.11.2016_02h13	0.000318925	[2, 3, 4]	Group422	4.32544	126	[A2M, ACTC1, AEBP1, AHSG, ALB, ANXA2, APOA1, ASS1, ATP1A1, C5, CAT, CCAR1, CDH2, CLU, COL1A1, COL6A3, COMP, CUL3, DCPS, DDX5, DLG3, DNM2, ECM1, EIF4A2, ENO1, ERP29, EZR, F2, FBLN1, FGA, FGB, FGG, FKBP15, FLNA, FN1, GPR37, GSN, HMGB1, HMGB2, HMOX1, HNRNPA2B1, HNRNPK, HNRNPU, HRG, HSP90AB1, HSP90B1, HSPA5, HSPA8, HSPA9, HSPB1, HTRA1, HYOU1, ILF3, INHBA, INPP5J, INPP5K, ITGA6, ITGB1, ITIH1, ITIH2, I…
GO:0006996	organelle organization	GO_BiologicalProcess-GOA_14.11.2016_02h13	5.43069e-10	[3]	Group063	5.52853	125	[ACTA1, ACTC1, ACTG1, ANXA2, ANXA5, APOA1, ARPC2, ARPC3, C5, CAP1, CCT2, CCT3, CCT4, CCT5, CCT7, CCT8, CFL1, CFL2, CLTCL1, CNN3, CUL3, CYFIP1, DDX1, DNM2, DNM3, DPYSL3, DSTN, DYNC1H1, EHD2, EZR, FLNA, FLNB, GAPDH, GSN, HMGB1, HMGB2, HNRNPU, HRG, HSP90B1, INPP5K, ITGB1, KATNAL2, KIFC3, KPNB1, LMAN1, LMNA, LOC101081992, LOC101089263, LOC101091533, LOC101093782, LOC101096402, LOC101096566, LOC101099…
GO:1901564	organonitrogen compound metabolic process	GO_BiologicalProcess-GOA_14.11.2016_02h13	1.04111e-24	[3]	Group591	8.74074	118	[AEBP1, AMPD2, APOA1, APOA4, ASS1, CAP1, CLU, CPXM1, DLG3, EEF1A1, EEF1A2, EEF1G, EEF2, EIF3D, EIF3I, EIF3J, EIF4A2, EIF4B, EIF5, EIF5B, ENO1, GAPDH, GAPDHS, GART, GOT2, GPR37, GSTK1, GSTM3, HMOX1, HNRNPA2B1, HPX, HSPA8, IDH1, ILF3, ITIH1, ITIH2, ITIH3, ITIH4, KHDRBS1, LARP1, LOC101083959, LOC101090225, LOC101092708, MRTO4, MTHFD1, MTHFD1L, NPM1, P4HB, PFKL, PGAM2, PGK1, PHGDH, PTBP1, PURA, RPIA,…
GO:0022607	cellular component assembly	GO_BiologicalProcess-GOA_14.11.2016_02h13	7.2787e-12	[3]	Group141	6.39213	104	[ACTA1, ACTC1, ACTG1, AHNAK, ANXA2, APOA1, APOA4, ARPC2, ARPC3, CAND2, CAT, CCT2, CCT3, CCT8, CDH2, CFL2, CLU, COL1A1, COL1A2, CUL3, CYFIP1, DNM2, DNM3, DPYSL3, DYNC1H1, EIF3D, EIF3I, EIF3J, EIF4B, EZR, FGA, FGB, FGG, FH, FLNA, FN1, GSN, HMGB1, HMGB2, HMOX1, HRG, HSP90B1, INPP5K, ITGA6, ITGB1, JCHAIN, KPNB1, LOC101089263, LOC101090225, LOC101091533, LOC101093782, LOC101096566, LOC101100989, LOC10…
GO:0051246	regulation of protein metabolic process	GO_BiologicalProcess-GOA_14.11.2016_02h13	5.50402e-07	[4, 5]	Group436	5.3642	95	[A2M, AHSG, ANXA2, APOA1, BMP3, C5, CDH2, CLU, COL6A3, CYFIP2, ECM1, EEF2, EIF3D, EIF3I, EIF3J, EIF4A2, EIF5, EIF5B, ERP29, EZR, F2, FBLN1, FGA, FGB, FGG, FLNA, FN1, GAPDH, GPR37, GSN, HMGB1, HNRNPA2B1, HNRNPK, HPX, HRG, HSP90AB1, HSP90B1, HSPA5, HSPB1, ILF3, INHA, INHBA, INPP5J, INPP5K, ITIH1, ITIH2, ITIH3, ITIH4, KHDRBS1, LARP1, LOC101080976, LOC101090225, LOC101094346, LOC101094897, MIF, MYH9,…
GO:1901566	organonitrogen compound biosynthetic process	GO_BiologicalProcess-GOA_14.11.2016_02h13	1.04111e-24	[4]	Group591	10.9302	94	[AMPD2, APOA1, ASS1, CAP1, EEF1A1, EEF1A2, EEF1G, EEF2, EIF3D, EIF3I, EIF3J, EIF4A2, EIF4B, EIF5, EIF5B, GAPDH, GART, GOT2, GPR37, HNRNPA2B1, ILF3, KHDRBS1, LARP1, LOC101083959, LOC101090225, LOC101092708, MRTO4, MTHFD1, MTHFD1L, NPM1, PHGDH, PTBP1, PURA, RPL10A, RPL10L, RPL11, RPL13A, RPL14, RPL15, RPL17, RPL18, RPL18A, RPL23, RPL23A, RPL24, RPL26, RPL26L1, RPL27, RPL27A, RPL28, RPL29, RPL3, RPL…
GO:0043603	cellular amide metabolic process	GO_BiologicalProcess-GOA_14.11.2016_02h13	1.04111e-24	[4]	Group591	14.5367	91	[AEBP1, ASS1, CLU, CPXM1, EEF1A1, EEF1A2, EEF1G, EEF2, EIF3D, EIF3I, EIF3J, EIF4A2, EIF4B, EIF5, EIF5B, GAPDH, GSTK1, GSTM3, HNRNPA2B1, IDH1, ILF3, KHDRBS1, LARP1, LOC101083959, LOC101090225, LOC101092708, MRTO4, NPM1, PGAM2, PTBP1, PURA, RPL10A, RPL10L, RPL11, RPL13A, RPL14, RPL15, RPL17, RPL18, RPL18A, RPL23, RPL23A, RPL24, RPL26, RPL26L1, RPL27, RPL27A, RPL28, RPL29, RPL3, RPL31, RPL32, RPL34,…
GO:0043933	macromolecular complex subunit organization	GO_BiologicalProcess-GOA_14.11.2016_02h13	4.74612e-10	[3]	Group489	6.28453	91	[ACTB, ACTG1, AHNAK, ANXA2, APOA1, APOA4, ARPC2, ARPC3, CAND2, CAT, CCT2, CCT3, CCT8, CFL1, CFL2, CLU, COL1A1, COL1A2, CUL3, CYFIP1, DNM2, DNM3, DSTN, DYNC1H1, EIF3D, EIF3I, EIF3J, EIF4B, FGA, FGB, FGG, FH, FN1, GSN, HMGB1, HMGB2, HMOX1, HRG, HSPA8, JCHAIN, KPNB1, LOC101085206, LOC101085717, LOC101085975, LOC101089263, LOC101090225, LOC101091533, LOC101093782, LOC101094019, LOC101096566, LOC10109…
GO:0032268	regulation of cellular protein metabolic process	GO_BiologicalProcess-GOA_14.11.2016_02h13	5.50402e-07	[4, 5, 6]	Group436	5.46116	90	[A2M, AHSG, ANXA2, APOA1, BMP3, C5, CDH2, CLU, COL6A3, CYFIP2, ECM1, EEF2, EIF3D, EIF3I, EIF3J, EIF4A2, EIF5, EIF5B, ERP29, EZR, F2, FBLN1, FGA, FGB, FGG, FN1, GAPDH, GPR37, GSN, HMGB1, HNRNPA2B1, HPX, HRG, HSP90AB1, HSP90B1, HSPA5, HSPB1, ILF3, INHA, INHBA, INPP5J, INPP5K, ITIH1, ITIH2, ITIH3, ITIH4, KHDRBS1, LARP1, LOC101080976, LOC101090225, LOC101094346, LOC101094897, MIF, MYH9, NPM1, PAFAH1B…
GO:0006518	peptide metabolic process	GO_BiologicalProcess-GOA_14.11.2016_02h13	1.04111e-24	[4, 5]	Group591	16.2662	88	[AEBP1, CLU, CPXM1, EEF1A1, EEF1A2, EEF1G, EEF2, EIF3D, EIF3I, EIF3J, EIF4A2, EIF4B, EIF5, EIF5B, GAPDH, GSTK1, GSTM3, HNRNPA2B1, IDH1, ILF3, KHDRBS1, LARP1, LOC101083959, LOC101090225, LOC101092708, MRTO4, NPM1, PTBP1, PURA, RPL10A, RPL10L, RPL11, RPL13A, RPL14, RPL15, RPL17, RPL18, RPL18A, RPL23, RPL23A, RPL24, RPL26, RPL26L1, RPL27, RPL27A, RPL28, RPL29, RPL3, RPL31, RPL32, RPL34, RPL36, RPL36…
GO:0009892	negative regulation of metabolic process	GO_BiologicalProcess-GOA_14.11.2016_02h13	1.04318e-05	[2, 3, 4]	Group493	5.19637	86	[A2M, AEBP1, AHSG, ANXA2, ATP1A1, C5, CCAR1, CLU, COL6A3, CUL3, DDX5, DLG3, ECM1, EIF4A2, ENO1, ERP29, EZR, F2, FBLN1, FKBP15, FLNA, HMGB1, HMGB2, HNRNPA2B1, HNRNPK, HNRNPU, HRG, HSP90AB1, HSPA8, HSPB1, ILF3, INPP5J, INPP5K, ITIH1, ITIH2, ITIH3, ITIH4, KHDRBS1, LOC101080976, LOC101085206, LOC101085717, LOC101085975, LOC101091558, LOC101094019, LOC101094346, LOC101094897, LOC101096808, LOC10526054…
GO:0043604	amide biosynthetic process	GO_BiologicalProcess-GOA_14.11.2016_02h13	1.04111e-24	[5]	Group591	17.0732	84	[ASS1, EEF1A1, EEF1A2, EEF1G, EEF2, EIF3D, EIF3I, EIF3J, EIF4A2, EIF4B, EIF5, EIF5B, GAPDH, HNRNPA2B1, ILF3, KHDRBS1, LARP1, LOC101083959, LOC101090225, LOC101092708, MRTO4, NPM1, PTBP1, PURA, RPL10A, RPL10L, RPL11, RPL13A, RPL14, RPL15, RPL17, RPL18, RPL18A, RPL23, RPL23A, RPL24, RPL26, RPL26L1, RPL27, RPL27A, RPL28, RPL29, RPL3, RPL31, RPL32, RPL34, RPL36, RPL36AL, RPL4, RPL5, RPL6, RPL7, RPL7A…
GO:0031324	negative regulation of cellular metabolic process	GO_BiologicalProcess-GOA_14.11.2016_02h13	1.04318e-05	[3, 4, 5]	Group493	5.3171	83	[A2M, AEBP1, AHSG, ANXA2, ATP1A1, C5, CCAR1, CLU, COL6A3, CUL3, DDX5, DLG3, ECM1, EIF4A2, ENO1, EZR, F2, FBLN1, FKBP15, FLNA, HMGB1, HMGB2, HNRNPA2B1, HNRNPK, HNRNPU, HRG, HSP90AB1, HSPA8, HSPB1, ILF3, INPP5J, INPP5K, ITIH1, ITIH2, ITIH3, ITIH4, KHDRBS1, LOC101080976, LOC101085206, LOC101085717, LOC101085975, LOC101091558, LOC101094019, LOC101094346, LOC101094897, LOC101096808, LOC105260540, MIF,…
GO:0006412	translation	GO_BiologicalProcess-GOA_14.11.2016_02h13	1.04111e-24	[5, 6, 7]	Group591	19.1142	82	[EEF1A1, EEF1A2, EEF1G, EEF2, EIF3D, EIF3I, EIF3J, EIF4A2, EIF4B, EIF5, EIF5B, GAPDH, HNRNPA2B1, ILF3, KHDRBS1, LARP1, LOC101083959, LOC101090225, LOC101092708, MRTO4, NPM1, PTBP1, PURA, RPL10A, RPL10L, RPL11, RPL13A, RPL14, RPL15, RPL17, RPL18, RPL18A, RPL23, RPL23A, RPL24, RPL26, RPL26L1, RPL27, RPL27A, RPL28, RPL29, RPL3, RPL31, RPL32, RPL34, RPL36, RPL36AL, RPL4, RPL5, RPL6, RPL7, RPL7A, RPL8…
GO:0043043	peptide biosynthetic process	GO_BiologicalProcess-GOA_14.11.2016_02h13	1.04111e-24	[5, 6]	Group591	18.5941	82	[EEF1A1, EEF1A2, EEF1G, EEF2, EIF3D, EIF3I, EIF3J, EIF4A2, EIF4B, EIF5, EIF5B, GAPDH, HNRNPA2B1, ILF3, KHDRBS1, LARP1, LOC101083959, LOC101090225, LOC101092708, MRTO4, NPM1, PTBP1, PURA, RPL10A, RPL10L, RPL11, RPL13A, RPL14, RPL15, RPL17, RPL18, RPL18A, RPL23, RPL23A, RPL24, RPL26, RPL26L1, RPL27, RPL27A, RPL28, RPL29, RPL3, RPL31, RPL32, RPL34, RPL36, RPL36AL, RPL4, RPL5, RPL6, RPL7, RPL7A, RPL8…
GO:0010605	negative regulation of macromolecule metabolic process	GO_BiologicalProcess-GOA_14.11.2016_02h13	1.04318e-05	[3, 4, 5]	Group493	5.33507	82	[A2M, AEBP1, AHSG, ANXA2, C5, CCAR1, CLU, COL6A3, CUL3, DDX5, ECM1, EIF4A2, ENO1, ERP29, EZR, F2, FBLN1, FLNA, HMGB1, HMGB2, HNRNPA2B1, HNRNPK, HNRNPU, HRG, HSP90AB1, HSPA8, HSPB1, ILF3, INPP5J, INPP5K, ITIH1, ITIH2, ITIH3, ITIH4, KHDRBS1, LOC101080976, LOC101085206, LOC101085717, LOC101085975, LOC101091558, LOC101094019, LOC101094346, LOC101094897, LOC101096808, LOC105260540, MIF, MORF4L2, NONO,…
GO:0065003	macromolecular complex assembly	GO_BiologicalProcess-GOA_14.11.2016_02h13	4.74612e-10	[4]	Group489	7.67656	75	[AHNAK, ANXA2, APOA1, APOA4, ARPC2, ARPC3, CAND2, CAT, CCT2, CCT3, CCT8, CLU, COL1A1, COL1A2, CUL3, CYFIP1, DNM2, DNM3, DYNC1H1, EIF3D, EIF3I, EIF3J, EIF4B, FGA, FGB, FGG, FH, FN1, GSN, HMGB1, HMGB2, HMOX1, HRG, JCHAIN, KPNB1, LOC101089263, LOC101090225, LOC101091533, LOC101093782, LOC101096566, LOC101100989, LOC102900824, LOC105260541, MIF, MRTO4, NAP1L1, NAP1L4, NPM1, NUDT21, PFKL, PPP2R1A, PRM…
GO:0051128	regulation of cellular component organization	GO_BiologicalProcess-GOA_14.11.2016_02h13	0.00672903	[3, 4]	Group277	4.43196	71	[AHSG, ANXA2, APOA1, ARPC2, ARPC3, CAPRIN1, CCT2, CCT3, CCT4, CCT5, CCT7, CCT8, CDH2, CFL2, CLU, CUL3, CYFIP1, DNM2, DPYSL3, DSTN, EHD2, ENO1, EZR, F2, FBLN1, FLNA, FN1, GSN, HMGB1, HNRNPK, HNRNPU, HRG, HSPA8, INHBA, INPP5J, INPP5K, ITGB1, JCHAIN, LMAN1, LMNA, LOC101085148, LOC101085247, MAP1B, MAP4, MAP9, MYH10, MYH9, NPM1, PAFAH1B1, PHB2, PRKCSH, PSMC3, RPL13A, RPL28, RUVBL2, SART3, SEC22B, SER…
GO:0006508	proteolysis	GO_BiologicalProcess-GOA_14.11.2016_02h13	0.000113711	[4, 5]	Group037	5.29801	64	[A2M, AEBP1, AHSG, C5, CFI, CLU, COL6A3, CPXM1, CUL3, CYFIP2, ECM1, F10, F2, F9, FBLN1, FGA, FGB, FGG, FN1, GSN, HMGB1, HP, HRG, HSP90AB1, HSP90B1, HSPA5, HTRA1, ITIH1, ITIH2, ITIH3, ITIH4, LOC101080976, LOC101085453, LOC101094346, LOC101094897, LOC101096566, MYH9, NSFL1C, PCOLCE, PLG, PSMA1, PSMA5, PSMC3, PSMD2, PSMD7, RPS27L, SART3, SERPINA1, SERPINA9, SERPINB12, SERPINC1, SERPIND1, SERPINE2, S…
GO:1902589	single-organism organelle organization	GO_BiologicalProcess-GOA_14.11.2016_02h13	0.00274538	[3, 4]	Group010	4.69897	64	[ACTA1, ACTC1, ACTG1, ANXA2, ANXA5, APOA1, ARPC2, ARPC3, C5, CAP1, CFL1, CFL2, CNN3, CUL3, CYFIP1, DPYSL3, DSTN, DYNC1H1, EHD2, EZR, FLNA, FLNB, GAPDH, GSN, HRG, HSP90B1, INPP5K, ITGB1, KATNAL2, KPNB1, LMNA, LOC101096402, MAP1B, MAP1LC3B, MAP4, MAP9, MYH10, MYH11, MYH9, NPM1, NUMA1, PAFAH1B1, PHB2, PPP2R1A, RPL28, SEC22B, SERPINF2, SFPQ, SMC1A, SMC3, SNRPB, SYNPO, TLN1, TLN2, TPM1, TPM2, TPM4, TU…
GO:0007010	cytoskeleton organization	GO_BiologicalProcess-GOA_14.11.2016_02h13	1.15823e-07	[4]	Group068	6.68934	59	[ACTA1, ACTC1, ACTG1, APOA1, ARPC2, ARPC3, CAP1, CFL1, CFL2, CNN3, CUL3, CYFIP1, DPYSL3, DSTN, DYNC1H1, EHD2, EZR, FLNA, FLNB, GAPDH, GSN, HRG, HSP90B1, INPP5K, ITGB1, KATNAL2, KPNB1, LMNA, LOC101081992, LOC101096402, LOC101099268, MAP1B, MAP4, MAP9, MYH10, MYH9, NPM1, NUMA1, PAFAH1B1, PPP2R1A, SERPINF2, SMC3, SPTBN1, SYNPO, TLN1, TLN2, TPM1, TPM2, TPM4, TUBA4A, TUBA8, TUBAL3, TUBB, TUBB1, TUBB4A…
GO:0034622	cellular macromolecular complex assembly	GO_BiologicalProcess-GOA_14.11.2016_02h13	4.74612e-10	[5]	Group489	8.98693	55	[ARPC2, ARPC3, CAND2, CCT2, CLU, CYFIP1, DNM2, DNM3, DYNC1H1, EIF3D, EIF3I, EIF3J, EIF4B, FGA, FGB, FGG, GSN, HMGB1, HMGB2, KPNB1, LOC101089263, LOC101090225, LOC101091533, LOC101093782, LOC101096566, LOC101100989, LOC102900824, LOC105260541, MRTO4, NAP1L1, NAP1L4, NPM1, PRMT5, PSMC3, RPL10L, RPL11, RPL13A, RPL23A, RPL24, RPL3, RPL5, RPL6, RPS14, RPS15, RPS17, RPS19, RPS27L, RPS5, RPSA, RUVBL2, S…
GO:0008219	cell death	GO_BiologicalProcess-GOA_14.11.2016_02h13	0.0115934	[3]	Group583	4.58477	53	[ACTC1, ALB, BMP3, CAT, CLU, COMP, CUL3, CYFIP2, DCPS, DDX5, EEF1A2, ERP29, FGA, FGB, FGG, FLNA, GAPDH, GPR37, HMGB1, HMGB2, HMOX1, HNRNPK, HRG, HSP90AB1, HSP90B1, HSPA5, HSPB1, HYOU1, INHA, INHBA, ITGA6, ITGB1, LMNA, MIF, NONO, NPM1, P4HB, PDIA3, PHB2, PPP2R1A, RNPS1, RPS27L, RPS3A, SFPQ, SLC25A4, SRSF6, TCP1, THBS1, TXN, UBB, UBQLN1, VCP, YWHAZ]
GO:0098609	cell-cell adhesion	GO_BiologicalProcess-GOA_14.11.2016_02h13	5.30536e-06	[3]	Group003	6.30408	51	[ACTB, ACTG1, AHNAK, ANXA2, APOA1, ASS1, CCT8, CDH2, CNN3, CYFIP2, EEF1G, EEF2, EIF5, ENO1, EZR, FGA, FGB, FGG, FLNA, FLNB, HMGB1, HNRNPK, HSP90AB1, HSPA5, HSPA8, HSPB1, IDH1, ITGA6, ITGB1, KIFC3, KTN1, LARP1, MYH9, MYL9, PRDX1, RIC8A, RPL14, RPL23A, RPL24, RPL34, RPS2, RPS26, SERPINE2, SH3GL1, SND1, SPTBN1, THBS4, TLN1, VCL, YWHAB, YWHAZ]
GO:0010941	regulation of cell death	GO_BiologicalProcess-GOA_14.11.2016_02h13	0.0115934	[3, 4]	Group583	5.05155	49	[ACTC1, ALB, BMP3, CAT, CLU, COMP, DCPS, EEF1A2, ERP29, FGA, FGB, FGG, FLNA, GPR37, HMGB1, HMGB2, HMOX1, HNRNPK, HRG, HSP90AB1, HSP90B1, HSPA5, HSPB1, HYOU1, INHA, INHBA, ITGA6, ITGB1, LMNA, MIF, NONO, NPM1, P4HB, PDIA3, PHB2, PPP2R1A, RNPS1, RPS27L, RPS3A, SFPQ, SLC25A4, SRSF6, TCP1, THBS1, TXN, UBB, UBQLN1, VCP, YWHAZ]
GO:0012501	programmed cell death	GO_BiologicalProcess-GOA_14.11.2016_02h13	0.0115934	[4]	Group583	4.51197	49	[ACTC1, ALB, BMP3, CAT, CLU, COMP, CUL3, CYFIP2, DCPS, DDX5, EEF1A2, ERP29, FGA, FGB, FGG, FLNA, GAPDH, HMGB1, HMGB2, HMOX1, HNRNPK, HRG, HSP90AB1, HSP90B1, HSPA5, HSPB1, HYOU1, INHA, INHBA, ITGA6, ITGB1, LMNA, MIF, NONO, NPM1, P4HB, PDIA3, PHB2, PPP2R1A, RNPS1, RPS27L, RPS3A, SFPQ, SLC25A4, TCP1, THBS1, UBB, UBQLN1, VCP]
GO:0006915	apoptotic process	GO_BiologicalProcess-GOA_14.11.2016_02h13	0.0115934	[5]	Group583	4.48598	48	[ACTC1, ALB, BMP3, CAT, CLU, COMP, CUL3, CYFIP2, DDX5, EEF1A2, ERP29, FGA, FGB, FGG, FLNA, GAPDH, HMGB1, HMGB2, HMOX1, HNRNPK, HRG, HSP90AB1, HSP90B1, HSPA5, HSPB1, HYOU1, INHA, INHBA, ITGA6, ITGB1, LMNA, MIF, NONO, NPM1, P4HB, PDIA3, PHB2, PPP2R1A, RNPS1, RPS27L, RPS3A, SFPQ, SLC25A4, TCP1, THBS1, UBB, UBQLN1, VCP]
GO:0010629	negative regulation of gene expression	GO_BiologicalProcess-GOA_14.11.2016_02h13	0.00421692	[4, 5, 6]	Group559	4.79592	47	[A2M, AEBP1, CUL3, DDX5, ENO1, ERP29, EZR, FLNA, HMGB1, HMGB2, HNRNPA2B1, HNRNPK, HSPA8, ILF3, INPP5K, KHDRBS1, LOC101085206, LOC101085717, LOC101085975, LOC101091558, LOC101094019, LOC101094897, LOC101096808, LOC105260540, MIF, MORF4L2, NONO, PHB2, PTBP1, PURA, RNPS1, RPL13A, RPS13, RPS14, RPS26, SERPINE2, SERPINF2, SERPING1, SFPQ, SND1, SRSF10, SRSF4, SRSF6, SYNCRIP, THBS1, TXN, YWHAQ]
GO:0051247	positive regulation of protein metabolic process	GO_BiologicalProcess-GOA_14.11.2016_02h13	0.0216961	[4, 5, 6]	Group437	4.56754	47	[BMP3, CDH2, CLU, CYFIP2, EEF2, ERP29, EZR, F2, FBLN1, FGA, FGB, FGG, FN1, GPR37, GSN, HMGB1, HNRNPK, HPX, HSP90AB1, HSPA5, HSPB1, INHA, INHBA, KHDRBS1, LARP1, LOC101094897, MIF, MYH9, NPM1, PCOLCE, PHB2, PSMC3, RPS27L, RPS4X, RPS9, RUVBL2, SART3, SEC22B, SERPINF2, THBS1, THBS4, TXN, UBB, UBQLN1, UBQLN2, VCP, VTN]
GO:0080134	regulation of response to stress	GO_BiologicalProcess-GOA_14.11.2016_02h13	0.000785677	[3, 4]	Group312	5.42169	45	[A2M, AHSG, ANXA2, ANXA5, APOA1, CLU, DDX5, ERP29, EZR, F2, FGA, FGB, FGG, GPR37, HMGB1, HMGB2, HNRNPK, HPX, HRG, HSP90AB1, HSPB1, HYOU1, LOC101094897, MIF, NONO, NPM1, P4HB, PAFAH1B1, PLG, PRDX1, PROS1, PSMA1, RPS19, SERPINC1, SERPINE2, SERPINF2, SERPING1, SFPQ, SNRPB, SRSF6, THBS1, TXN, UBA52, UBQLN1, UBQLN2]
GO:0043067	regulation of programmed cell death	GO_BiologicalProcess-GOA_14.11.2016_02h13	0.0115934	[4, 5]	Group583	4.89663	45	[ACTC1, ALB, BMP3, CAT, CLU, COMP, DCPS, EEF1A2, ERP29, FGA, FGB, FGG, FLNA, HMGB1, HMGB2, HMOX1, HNRNPK, HRG, HSP90AB1, HSP90B1, HSPA5, HSPB1, HYOU1, INHA, INHBA, ITGA6, ITGB1, LMNA, MIF, NONO, NPM1, P4HB, PDIA3, PHB2, PPP2R1A, RNPS1, RPS27L, RPS3A, SFPQ, SLC25A4, TCP1, THBS1, UBB, UBQLN1, VCP]
GO:0051248	negative regulation of protein metabolic process	GO_BiologicalProcess-GOA_14.11.2016_02h13	2.5385e-05	[4, 5, 6]	Group438	6.30372	44	[A2M, AHSG, ANXA2, C5, CLU, COL6A3, ECM1, EZR, F2, FBLN1, FLNA, HNRNPA2B1, HRG, HSP90AB1, HSPB1, ILF3, INPP5J, INPP5K, ITIH1, ITIH2, ITIH3, ITIH4, LOC101080976, LOC101094346, LOC101094897, MIF, NPM1, PAFAH1B1, PURA, RPL13A, SERPINA1, SERPINA9, SERPINB12, SERPINC1, SERPIND1, SERPINE2, SERPINF1, SERPINF2, SERPING1, SERPINH1, SYNCRIP, THBS1, VTN, YWHAB]
GO:0051172	negative regulation of nitrogen compound metabolic process	GO_BiologicalProcess-GOA_14.11.2016_02h13	0.00421692	[3, 4, 5]	Group559	4.40882	44	[AEBP1, CCAR1, CLU, CUL3, DDX5, EIF4A2, ENO1, EZR, FLNA, HMGB1, HMGB2, HNRNPA2B1, HNRNPK, HNRNPU, HSPA8, ILF3, INPP5K, KHDRBS1, LOC101085206, LOC101085717, LOC101085975, LOC101091558, LOC101094019, LOC101096808, LOC105260540, MORF4L2, NONO, PHB2, PTBP1, PURA, RNPS1, RPL13A, RPS13, RPS14, RPS26, SFPQ, SMC1A, SMC3, SRSF10, SRSF4, SRSF6, SYNCRIP, TXN, YWHAQ]
GO:0048585	negative regulation of response to stimulus	GO_BiologicalProcess-GOA_14.11.2016_02h13	0.0251272	[2, 3, 4]	Group540	4.64135	44	[A2M, ANXA2, APOA1, C5, CDH2, CLU, CUL3, ECM1, EZR, F2, FBLN1, FGA, FGB, FGG, GPR37, HMGB2, HMOX1, HRG, HSPA5, HSPB1, HTRA1, HYOU1, INPP5K, ITGA6, ITGB1, LMNA, LOC101094897, LRPAP1, MIF, NONO, PAFAH1B1, PHB2, PLG, PROS1, PSMA1, RPS19, SERPINE2, SERPINF2, SERPING1, THBS1, TXN, UBQLN1, UBQLN2, YWHAB]
GO:0022613	ribonucleoprotein complex biogenesis	GO_BiologicalProcess-GOA_14.11.2016_02h13	4.86724e-15	[3]	Group142	13.1098	43	[DYNC1H1, EIF3D, EIF3I, EIF3J, EIF4B, LOC101090225, MRTO4, PES1, PRMT5, RPL10A, RPL10L, RPL11, RPL13A, RPL14, RPL23A, RPL24, RPL26, RPL26L1, RPL3, RPL34, RPL5, RPL6, RPL7, RPL7A, RPS14, RPS15, RPS16, RPS17, RPS18, RPS19, RPS24, RPS27L, RPS5, RPS7, RPS8, RPSA, RUVBL2, SART3, SF3B1, SNRPB, SRSF10, SRSF6, XPO1]
GO:0006396	RNA processing	GO_BiologicalProcess-GOA_14.11.2016_02h13	5.78074e-07	[5, 6, 7]	Group032	7.35043	43	[AHNAK, DCPS, DDX1, DDX5, HNRNPA2B1, HNRNPK, HNRNPM, HSPA8, KHDRBS1, KHDRBS2, KHDRBS3, MRTO4, NONO, NUDT21, PABPC1L, PES1, PRMT5, PTBP1, RNPS1, RPL10A, RPL11, RPL14, RPL26, RPL5, RPL7, RPL7A, RPS13, RPS14, RPS16, RPS19, RPS24, RPS26, RPS7, RPS8, RPSA, SART3, SF3B1, SFPQ, SNRPB, SNRPN, SRSF10, SRSF4, SRSF6]
GO:0030162	regulation of proteolysis	GO_BiologicalProcess-GOA_14.11.2016_02h13	7.7773e-06	[5, 6]	Group599	9.57684	43	[A2M, AHSG, C5, CLU, COL6A3, CYFIP2, ECM1, F2, FBLN1, FN1, GSN, HMGB1, HRG, HSP90AB1, ITIH1, ITIH2, ITIH3, ITIH4, LOC101080976, LOC101094346, LOC101094897, MYH9, PCOLCE, PSMC3, RPS27L, SART3, SERPINA1, SERPINA9, SERPINB12, SERPINC1, SERPIND1, SERPINE2, SERPINF1, SERPINF2, SERPING1, SERPINH1, THBS1, UBB, UBQLN1, UBQLN2, UBQLN4, VCP, VTN]
GO:0042981	regulation of apoptotic process	GO_BiologicalProcess-GOA_14.11.2016_02h13	0.0115934	[5, 6]	Group583	4.73047	43	[ACTC1, ALB, BMP3, CAT, CLU, COMP, EEF1A2, ERP29, FGA, FGB, FGG, FLNA, HMGB1, HMGB2, HMOX1, HNRNPK, HRG, HSP90AB1, HSP90B1, HSPA5, HSPB1, HYOU1, INHA, INHBA, ITGA6, ITGB1, LMNA, MIF, NONO, NPM1, P4HB, PDIA3, PHB2, PPP2R1A, RNPS1, RPS27L, RPS3A, SFPQ, TCP1, THBS1, UBB, UBQLN1, VCP]
GO:0032270	positive regulation of cellular protein metabolic process	GO_BiologicalProcess-GOA_14.11.2016_02h13	0.0216961	[4, 5, 6, 7]	Group437	4.45135	43	[BMP3, CDH2, CLU, CYFIP2, EEF2, ERP29, EZR, F2, FBLN1, FGA, FGB, FGG, FN1, GPR37, GSN, HMGB1, HPX, HSP90AB1, HSPA5, INHA, INHBA, KHDRBS1, LARP1, MIF, MYH9, NPM1, PCOLCE, PHB2, PSMC3, RPS27L, RPS4X, RPS9, RUVBL2, SART3, SERPINF2, THBS1, THBS4, TXN, UBB, UBQLN1, UBQLN2, VCP, VTN]
GO:0032269	negative regulation of cellular protein metabolic process	GO_BiologicalProcess-GOA_14.11.2016_02h13	2.5385e-05	[4, 5, 6, 7]	Group438	6.45161	42	[A2M, AHSG, ANXA2, C5, COL6A3, ECM1, EZR, F2, FBLN1, HNRNPA2B1, HRG, HSP90AB1, HSPB1, ILF3, INPP5J, INPP5K, ITIH1, ITIH2, ITIH3, ITIH4, LOC101080976, LOC101094346, LOC101094897, MIF, NPM1, PAFAH1B1, PURA, RPL13A, SERPINA1, SERPINA9, SERPINB12, SERPINC1, SERPIND1, SERPINE2, SERPINF1, SERPINF2, SERPING1, SERPINH1, SYNCRIP, THBS1, VTN, YWHAB]
GO:0071822	protein complex subunit organization	GO_BiologicalProcess-GOA_14.11.2016_02h13	0.00192515	[4]	Group519	5.27638	42	[AHNAK, ANXA2, ARPC2, ARPC3, CAND2, CAT, CCT2, CCT3, CCT8, CFL1, CFL2, CLU, COL1A1, COL1A2, CUL3, CYFIP1, DNM2, DNM3, DSTN, EIF4B, FGA, FGB, FGG, FH, FN1, GSN, HMGB1, HMOX1, HRG, HSPA8, JCHAIN, KPNB1, MIF, NPM1, NUDT21, PFKL, PPP2R1A, PSMC3, RPS19, SERPINF2, SERPINH1, VCP]
GO:0051130	positive regulation of cellular component organization	GO_BiologicalProcess-GOA_14.11.2016_02h13	0.00264433	[3, 4, 5]	Group279	5.26316	42	[AHSG, ANXA2, APOA1, ARPC2, ARPC3, CAPRIN1, CCT2, CCT3, CCT4, CCT5, CCT7, CCT8, CFL2, CLU, CUL3, CYFIP1, DPYSL3, DSTN, EHD2, EZR, FLNA, FN1, HNRNPK, HRG, ITGB1, JCHAIN, LMAN1, LOC101085148, MAP1B, PAFAH1B1, PHB2, PSMC3, RPL28, RUVBL2, SART3, SERPINF2, SFPQ, SPTBN1, SYNPO, TCP1, VCP, VTN]
GO:0045934	negative regulation of nucleobase-containing compound metabolic process	GO_BiologicalProcess-GOA_14.11.2016_02h13	0.00421692	[4, 5, 6]	Group559	4.36681	40	[AEBP1, CCAR1, CUL3, DDX5, EIF4A2, ENO1, EZR, FLNA, HMGB1, HMGB2, HNRNPK, HNRNPU, HSPA8, ILF3, INPP5K, KHDRBS1, LOC101085206, LOC101085717, LOC101085975, LOC101091558, LOC101094019, LOC101096808, LOC105260540, MORF4L2, NONO, PHB2, PTBP1, PURA, RNPS1, RPS13, RPS14, RPS26, SFPQ, SMC1A, SMC3, SRSF10, SRSF4, SRSF6, TXN, YWHAQ]
GO:0044092	negative regulation of molecular function	GO_BiologicalProcess-GOA_14.11.2016_02h13	7.7773e-06	[3]	Group599	5.51524	38	[A2M, AHSG, ANXA2, APOA1, C5, CAT, COL6A3, DLG3, ECM1, EIF4A2, FKBP15, FLNA, HRG, HSPB1, INPP5K, ITIH1, ITIH2, ITIH3, ITIH4, LOC101080976, LOC101094346, LRPAP1, NPM1, PHB2, RUVBL2, SERPINA1, SERPINA9, SERPINB12, SERPINC1, SERPIND1, SERPINE2, SERPINF1, SERPINF2, SERPING1, SERPINH1, THBS1, UBQLN1, VTN]
GO:0016192	vesicle-mediated transport	GO_BiologicalProcess-GOA_14.11.2016_02h13	0.0446227	[4]	Group124	4.49704	38	[AHSG, ANXA11, ANXA2, ARCN1, CANX, CD5L, CFI, CLTA, CLTC, CLTCL1, COPG1, CUL3, DNM2, DNM3, EHD2, EZR, FGA, FGB, FGG, GSN, HMGB1, HNRNPK, HSPA8, HYOU1, INPP5K, ITGB1, LMAN1, LOC101085148, MYH10, MYH9, PDIA6, SEC22B, SEC24C, SPTBN1, THBS1, TXNDC5, UBQLN2, VTN]
GO:0051253	negative regulation of RNA metabolic process	GO_BiologicalProcess-GOA_14.11.2016_02h13	0.00421692	[4, 5, 6, 7, 8]	Group559	4.46321	37	[AEBP1, CCAR1, CUL3, DDX5, EIF4A2, ENO1, EZR, FLNA, HMGB1, HMGB2, HNRNPK, HSPA8, ILF3, INPP5K, KHDRBS1, LOC101085206, LOC101085717, LOC101085975, LOC101091558, LOC101094019, LOC101096808, LOC105260540, MORF4L2, NONO, PHB2, PTBP1, PURA, RNPS1, RPS13, RPS14, RPS26, SFPQ, SRSF10, SRSF4, SRSF6, TXN, YWHAQ]
GO:0070271	protein complex biogenesis	GO_BiologicalProcess-GOA_14.11.2016_02h13	0.00192515	[3]	Group519	5.00695	36	[AHNAK, ANXA2, ARPC2, ARPC3, CAND2, CAT, CCT2, CCT3, CCT8, CLU, COL1A1, COL1A2, CUL3, CYFIP1, DNM2, DNM3, EIF4B, FGA, FGB, FGG, FH, FN1, GSN, HMGB1, HMOX1, HRG, JCHAIN, KPNB1, MIF, NPM1, NUDT21, PFKL, PPP2R1A, PSMC3, RPS19, VCP]
GO:0006461	protein complex assembly	GO_BiologicalProcess-GOA_14.11.2016_02h13	0.00192515	[4, 5]	Group519	5.00695	36	[AHNAK, ANXA2, ARPC2, ARPC3, CAND2, CAT, CCT2, CCT3, CCT8, CLU, COL1A1, COL1A2, CUL3, CYFIP1, DNM2, DNM3, EIF4B, FGA, FGB, FGG, FH, FN1, GSN, HMGB1, HMOX1, HRG, JCHAIN, KPNB1, MIF, NPM1, NUDT21, PFKL, PPP2R1A, PSMC3, RPS19, VCP]
GO:0070925	organelle assembly	GO_BiologicalProcess-GOA_14.11.2016_02h13	2.22086e-06	[4]	Group215	7.74336	35	[ACTA1, ACTC1, ACTG1, CFL2, DYNC1H1, EZR, FLNA, ITGB1, KPNB1, MAP1LC3B, MAP4, MAP9, MRTO4, MYH10, NPM1, PAFAH1B1, RPL10L, RPL11, RPL23A, RPL24, RPL3, RPL5, RPL6, RPS14, RPS15, RPS17, RPS19, RPS27L, RPS5, RPSA, TPM1, TUBB, TUBB1, UBQLN1, UBQLN2]
GO:0033043	regulation of organelle organization	GO_BiologicalProcess-GOA_14.11.2016_02h13	0.0241773	[4, 5]	Group174	4.76839	35	[ANXA2, APOA1, ARPC2, ARPC3, CCT2, CCT3, CCT4, CCT5, CCT7, CCT8, CFL2, CUL3, CYFIP1, DSTN, EZR, GSN, HNRNPU, HRG, INPP5K, LMAN1, LMNA, MAP4, MAP9, NPM1, PAFAH1B1, PHB2, RPL28, SEC22B, SERPINF2, SFPQ, SYNPO, TCP1, UBQLN2, UBQLN4, XPO1]
GO:0007017	microtubule-based process	GO_BiologicalProcess-GOA_14.11.2016_02h13	0.000108204	[3]	Group070	6.60194	34	[DYNC1H1, DYNC1I2, DYNLRB1, DYNLRB2, EZR, FLNA, GAPDH, KATNAL2, KIFC3, KPNB1, KTN1, LMNA, LOC101081992, LOC101096402, LOC101099268, MAP1B, MAP4, MAP9, MYH9, NPM1, NUMA1, PAFAH1B1, PPP2R1A, SMC3, TUBA4A, TUBA8, TUBAL3, TUBB, TUBB1, TUBB4A, TUBB4B, TUBB6, UBB, XPO1]
GO:0043086	negative regulation of catalytic activity	GO_BiologicalProcess-GOA_14.11.2016_02h13	7.7773e-06	[4]	Group599	6.27451	32	[A2M, AHSG, ANXA2, APOA1, C5, COL6A3, DLG3, ECM1, EIF4A2, FKBP15, HRG, HSPB1, INPP5K, ITIH1, ITIH2, ITIH3, ITIH4, LOC101080976, LOC101094346, NPM1, SERPINA1, SERPINA9, SERPINB12, SERPINC1, SERPIND1, SERPINE2, SERPINF1, SERPINF2, SERPING1, SERPINH1, THBS1, VTN]
GO:0030036	actin cytoskeleton organization	GO_BiologicalProcess-GOA_14.11.2016_02h13	8.58518e-05	[4, 5]	Group491	7.42459	32	[ACTA1, ACTC1, ACTG1, APOA1, ARPC2, ARPC3, CAP1, CFL1, CFL2, CNN3, CUL3, CYFIP1, DPYSL3, DSTN, EHD2, EZR, FLNA, FLNB, GSN, HRG, HSP90B1, INPP5K, ITGB1, MYH10, MYH9, PAFAH1B1, SERPINF2, SYNPO, TLN1, TPM1, TPM2, TPM4]
GO:0030029	actin filament-based process	GO_BiologicalProcess-GOA_14.11.2016_02h13	8.58518e-05	[3]	Group491	6.83761	32	[ACTA1, ACTC1, ACTG1, APOA1, ARPC2, ARPC3, CAP1, CFL1, CFL2, CNN3, CUL3, CYFIP1, DPYSL3, DSTN, EHD2, EZR, FLNA, FLNB, GSN, HRG, HSP90B1, INPP5K, ITGB1, MYH10, MYH9, PAFAH1B1, SERPINF2, SYNPO, TLN1, TPM1, TPM2, TPM4]
GO:0010648	negative regulation of cell communication	GO_BiologicalProcess-GOA_14.11.2016_02h13	0.0251272	[3, 4, 5]	Group540	4.05063	32	[APOA1, CDH2, CLU, CUL3, ECM1, EZR, FBLN1, FGA, FGB, FGG, HMGB2, HMOX1, HRG, HSPA5, HSPB1, HTRA1, HYOU1, INPP5K, ITGA6, ITGB1, LMNA, LRPAP1, MIF, NONO, PAFAH1B1, PFKL, PHB2, SERPINE2, THBS1, UBQLN1, UBQLN2, YWHAB]
GO:0023057	negative regulation of signaling	GO_BiologicalProcess-GOA_14.11.2016_02h13	0.0251272	[2, 3, 4]	Group540	4.0404	32	[APOA1, CDH2, CLU, CUL3, ECM1, EZR, FBLN1, FGA, FGB, FGG, HMGB2, HMOX1, HRG, HSPA5, HSPB1, HTRA1, HYOU1, INPP5K, ITGA6, ITGB1, LMNA, LRPAP1, MIF, NONO, PAFAH1B1, PFKL, PHB2, SERPINE2, THBS1, UBQLN1, UBQLN2, YWHAB]
GO:0051276	chromosome organization	GO_BiologicalProcess-GOA_14.11.2016_02h13	1.92595e-06	[4]	Group292	8.28877	31	[CCT2, CCT3, CCT4, CCT5, CCT7, CCT8, CUL3, DDX1, HMGB1, HMGB2, HNRNPU, KPNB1, LOC101089263, LOC101091533, LOC101093782, LOC101096566, LOC101100989, LOC102900824, LOC105260541, NAP1L1, NAP1L4, NPM1, PHB2, PPP2R1A, PURA, RUVBL2, SART3, SFPQ, SMC1A, SMC3, TCP1]
GO:0052547	regulation of peptidase activity	GO_BiologicalProcess-GOA_14.11.2016_02h13	7.7773e-06	[5, 6, 7]	Group599	11.7424	31	[A2M, AHSG, C5, COL6A3, CYFIP2, ECM1, FBLN1, FN1, HMGB1, HRG, ITIH1, ITIH2, ITIH3, ITIH4, LOC101080976, LOC101094346, PCOLCE, RPS27L, SERPINA1, SERPINA9, SERPINB12, SERPINC1, SERPIND1, SERPINE2, SERPINF1, SERPINF2, SERPING1, SERPINH1, THBS1, VCP, VTN]
GO:0060548	negative regulation of cell death	GO_BiologicalProcess-GOA_14.11.2016_02h13	0.0126009	[3, 4, 5]	Group480	5.18395	31	[ACTC1, ALB, CAT, CLU, COMP, DCPS, FGA, FGB, FGG, FLNA, GPR37, HMGB2, HMOX1, HNRNPK, HSP90AB1, HSP90B1, HSPA5, HSPB1, HYOU1, ITGA6, ITGB1, LMNA, MIF, NONO, NPM1, PHB2, RPS3A, SLC25A4, SRSF6, THBS1, TXN]
GO:0009968	negative regulation of signal transduction	GO_BiologicalProcess-GOA_14.11.2016_02h13	0.0251272	[3, 4, 5, 6]	Group540	4.17227	31	[APOA1, CDH2, CLU, CUL3, ECM1, EZR, FBLN1, FGA, FGB, FGG, HMGB2, HMOX1, HRG, HSPA5, HSPB1, HTRA1, HYOU1, INPP5K, ITGA6, ITGB1, LMNA, LRPAP1, MIF, NONO, PAFAH1B1, PHB2, SERPINE2, THBS1, UBQLN1, UBQLN2, YWHAB]
GO:0009611	response to wounding	GO_BiologicalProcess-GOA_14.11.2016_02h13	3.56641e-07	[3]	Group587	10.3448	30	[ACTB, ACTG1, ANXA2, DPYSL3, F10, F2, F9, FBLN1, FGA, FGB, FGG, FLNA, FN1, HMGB1, HMOX1, HRG, HSPB1, MYH10, MYH9, MYL9, PLG, PROS1, SERPINC1, SERPINE2, SERPINF2, SRSF5, SRSF6, THBS1, TLN1, VCL]
GO:0022618	ribonucleoprotein complex assembly	GO_BiologicalProcess-GOA_14.11.2016_02h13	3.69929e-13	[4, 5, 6]	Group449	17.5758	29	[DYNC1H1, EIF3D, EIF3I, EIF3J, EIF4B, LOC101090225, MRTO4, PRMT5, RPL10L, RPL11, RPL13A, RPL23A, RPL24, RPL3, RPL5, RPL6, RPS14, RPS15, RPS17, RPS19, RPS27L, RPS5, RPSA, RUVBL2, SART3, SF3B1, SNRPB, SRSF10, SRSF6]
GO:0071826	ribonucleoprotein complex subunit organization	GO_BiologicalProcess-GOA_14.11.2016_02h13	3.69929e-13	[4]	Group449	16.6667	29	[DYNC1H1, EIF3D, EIF3I, EIF3J, EIF4B, LOC101090225, MRTO4, PRMT5, RPL10L, RPL11, RPL13A, RPL23A, RPL24, RPL3, RPL5, RPL6, RPS14, RPS15, RPS17, RPS19, RPS27L, RPS5, RPSA, RUVBL2, SART3, SF3B1, SNRPB, SRSF10, SRSF6]
GO:0042254	ribosome biogenesis	GO_BiologicalProcess-GOA_14.11.2016_02h13	4.56458e-11	[4]	Group199	13.8095	29	[MRTO4, PES1, RPL10A, RPL10L, RPL11, RPL14, RPL23A, RPL24, RPL26, RPL26L1, RPL3, RPL34, RPL5, RPL6, RPL7, RPL7A, RPS14, RPS15, RPS16, RPS17, RPS18, RPS19, RPS24, RPS27L, RPS5, RPS7, RPS8, RPSA, XPO1]
GO:0042060	wound healing	GO_BiologicalProcess-GOA_14.11.2016_02h13	3.56641e-07	[4]	Group587	11.5226	28	[ACTB, ACTG1, ANXA2, F10, F2, F9, FBLN1, FGA, FGB, FGG, FLNA, FN1, HMGB1, HMOX1, HRG, HSPB1, MYH10, MYH9, MYL9, PLG, PROS1, SERPINC1, SERPINE2, SERPINF2, SRSF6, THBS1, TLN1, VCL]
GO:0043069	negative regulation of programmed cell death	GO_BiologicalProcess-GOA_14.11.2016_02h13	0.0126009	[4, 5, 6]	Group480	4.97336	28	[ACTC1, ALB, CAT, CLU, COMP, DCPS, FGA, FGB, FGG, FLNA, HMGB2, HMOX1, HNRNPK, HSP90AB1, HSP90B1, HSPA5, HSPB1, HYOU1, ITGA6, ITGB1, LMNA, MIF, NONO, NPM1, PHB2, RPS3A, SLC25A4, THBS1]
GO:0045861	negative regulation of proteolysis	GO_BiologicalProcess-GOA_14.11.2016_02h13	7.7773e-06	[5, 6, 7, 8]	Group599	12.7962	27	[A2M, AHSG, C5, COL6A3, ECM1, F2, HRG, HSP90AB1, ITIH1, ITIH2, ITIH3, ITIH4, LOC101080976, LOC101094346, LOC101094897, SERPINA1, SERPINA9, SERPINB12, SERPINC1, SERPIND1, SERPINE2, SERPINF1, SERPINF2, SERPING1, SERPINH1, THBS1, VTN]
GO:0052548	regulation of endopeptidase activity	GO_BiologicalProcess-GOA_14.11.2016_02h13	7.7773e-06	[6, 7, 8]	Group599	10.9312	27	[A2M, AHSG, C5, COL6A3, CYFIP2, HMGB1, HRG, ITIH1, ITIH2, ITIH3, ITIH4, LOC101080976, LOC101094346, RPS27L, SERPINA1, SERPINA9, SERPINB12, SERPINC1, SERPIND1, SERPINE2, SERPINF1, SERPINF2, SERPING1, SERPINH1, THBS1, VCP, VTN]
GO:0051346	negative regulation of hydrolase activity	GO_BiologicalProcess-GOA_14.11.2016_02h13	7.7773e-06	[5]	Group599	9.92647	27	[A2M, AHSG, APOA1, C5, COL6A3, DLG3, ECM1, FKBP15, HRG, ITIH1, ITIH2, ITIH3, ITIH4, LOC101080976, LOC101094346, SERPINA1, SERPINA9, SERPINB12, SERPINC1, SERPIND1, SERPINE2, SERPINF1, SERPINF2, SERPING1, SERPINH1, THBS1, VTN]
GO:0032101	regulation of response to external stimulus	GO_BiologicalProcess-GOA_14.11.2016_02h13	0.0353213	[3, 4]	Group162	4.93601	27	[A2M, AHSG, ANXA2, ANXA5, APOA1, C5, F2, FGA, FGB, FGG, HMGB1, HRG, HSPB1, LOC101094897, MIF, PLG, PROS1, PSMA1, RPS19, SERPINC1, SERPINE2, SERPINF2, SERPING1, SNRPB, THBS1, THBS4, UBA52]
GO:0043066	negative regulation of apoptotic process	GO_BiologicalProcess-GOA_14.11.2016_02h13	0.0126009	[5, 6, 7]	Group480	4.71014	26	[ACTC1, ALB, CAT, CLU, COMP, FGA, FGB, FGG, FLNA, HMGB2, HMOX1, HNRNPK, HSP90AB1, HSP90B1, HSPA5, HSPB1, HYOU1, ITGA6, ITGB1, LMNA, MIF, NONO, NPM1, PHB2, RPS3A, THBS1]
GO:0034248	regulation of cellular amide metabolic process	GO_BiologicalProcess-GOA_14.11.2016_02h13	8.34095e-07	[4, 5]	Group495	11.1111	25	[CLU, EEF2, EIF3D, EIF3I, EIF3J, EIF4A2, EIF5, EIF5B, GAPDH, HNRNPA2B1, ILF3, KHDRBS1, LARP1, LOC101090225, NPM1, PGAM2, PURA, RPL13A, RPS14, RPS27L, RPS4X, RPS5, RPS9, SYNCRIP, THBS1]
GO:0008380	RNA splicing	GO_BiologicalProcess-GOA_14.11.2016_02h13	0.000116444	[6, 7, 8]	Group578	10.2881	25	[AHNAK, DCPS, DDX1, DDX5, HNRNPA2B1, HNRNPK, HNRNPM, HSPA8, KHDRBS1, KHDRBS2, KHDRBS3, NONO, PRMT5, PTBP1, RNPS1, RPS13, RPS26, SART3, SF3B1, SFPQ, SNRPB, SNRPN, SRSF10, SRSF4, SRSF6]
GO:0006325	chromatin organization	GO_BiologicalProcess-GOA_14.11.2016_02h13	0.0175027	[4]	Group018	5.26316	25	[ACTB, ACTG1, HMGB1, HMGB2, LOC101085206, LOC101085717, LOC101085975, LOC101089263, LOC101091533, LOC101093782, LOC101094019, LOC101096566, LOC101096808, LOC101100989, LOC102900824, LOC105260540, LOC105260541, MORF4L2, NAP1L1, NAP1L4, NPM1, PRMT5, RUVBL2, SART3, SFPQ]
GO:0044712	single-organism catabolic process	GO_BiologicalProcess-GOA_14.11.2016_02h13	0.0262512	[3]	Group231	5.12295	25	[ACAT1, APOA1, APOA4, ENO1, GAPDH, GAPDHS, GOT2, HADHB, HMGB1, HMOX1, HSP90B1, IDH1, INPP5K, ITGB1, PAFAH1B1, PFKL, PGAM2, PGK1, PSMC3, PYGM, TPI1, UBQLN1, UBQLN2, VCP, YWHAH]
GO:0050817	coagulation	GO_BiologicalProcess-GOA_14.11.2016_02h13	3.56641e-07	[3]	Group587	17.7778	24	[ACTB, ACTG1, ANXA2, ANXA5, F10, F2, F9, FBLN1, FGA, FGB, FGG, FLNA, HRG, HSPB1, MYH9, MYL9, PLG, PROS1, SERPINC1, SERPINE2, SERPINF2, THBS1, TLN1, VCL]
GO:0050878	regulation of body fluid levels	GO_BiologicalProcess-GOA_14.11.2016_02h13	3.56641e-07	[3]	Group587	11.5942	24	[ACTB, ACTG1, ANXA2, F10, F2, F9, FBLN1, FGA, FGB, FGG, FLNA, HRG, HSPB1, INPP5K, MYH9, MYL9, PLG, PROS1, SERPINC1, SERPINE2, SERPINF2, THBS1, TLN1, VCL]
GO:0010608	posttranscriptional regulation of gene expression	GO_BiologicalProcess-GOA_14.11.2016_02h13	8.34095e-07	[5, 6]	Group495	9.44882	24	[EEF2, EIF3D, EIF3I, EIF3J, EIF4A2, EIF5, EIF5B, GAPDH, HNRNPA2B1, HNRNPU, ILF3, KHDRBS1, LARP1, LOC101090225, NPM1, PURA, RPL13A, RPS14, RPS27L, RPS4X, RPS5, RPS9, SYNCRIP, THBS1]
GO:0010466	negative regulation of peptidase activity	GO_BiologicalProcess-GOA_14.11.2016_02h13	7.7773e-06	[6, 7, 8, 9]	Group599	14.4578	24	[A2M, AHSG, C5, COL6A3, ECM1, HRG, ITIH1, ITIH2, ITIH3, ITIH4, LOC101080976, LOC101094346, SERPINA1, SERPINA9, SERPINB12, SERPINC1, SERPIND1, SERPINE2, SERPINF1, SERPINF2, SERPING1, SERPINH1, THBS1, VTN]
GO:0016071	mRNA metabolic process	GO_BiologicalProcess-GOA_14.11.2016_02h13	0.000116444	[5, 6, 7]	Group578	6.77966	24	[DCPS, DDX5, HNRNPA2B1, HNRNPK, HNRNPM, HSPA8, KHDRBS1, KHDRBS2, KHDRBS3, MRTO4, NONO, NUDT21, PABPC1L, PRMT5, PTBP1, RNPS1, SART3, SF3B1, SFPQ, SNRPB, SNRPN, SRSF10, SRSF4, SRSF6]
GO:0097190	apoptotic signaling pathway	GO_BiologicalProcess-GOA_14.11.2016_02h13	0.0202732	[4, 5, 6]	Group338	5.34521	24	[CLU, DDX5, ERP29, FGA, FGB, FGG, HMGB2, HMOX1, HNRNPK, HSPB1, HYOU1, INHBA, ITGA6, LMNA, MIF, NONO, P4HB, PDIA3, PPP2R1A, RPS27L, SFPQ, THBS1, UBB, UBQLN1]
GO:0007596	blood coagulation	GO_BiologicalProcess-GOA_14.11.2016_02h13	3.56641e-07	[4, 5]	Group587	17.5573	23	[ACTB, ACTG1, ANXA2, F10, F2, F9, FBLN1, FGA, FGB, FGG, FLNA, HRG, HSPB1, MYH9, MYL9, PLG, PROS1, SERPINC1, SERPINE2, SERPINF2, THBS1, TLN1, VCL]
GO:0007599	hemostasis	GO_BiologicalProcess-GOA_14.11.2016_02h13	3.56641e-07	[4]	Group587	17.2932	23	[ACTB, ACTG1, ANXA2, F10, F2, F9, FBLN1, FGA, FGB, FGG, FLNA, HRG, HSPB1, MYH9, MYL9, PLG, PROS1, SERPINC1, SERPINE2, SERPINF2, THBS1, TLN1, VCL]
GO:0006417	regulation of translation	GO_BiologicalProcess-GOA_14.11.2016_02h13	8.34095e-07	[5, 6, 7, 8]	Group495	11.0048	23	[EEF2, EIF3D, EIF3I, EIF3J, EIF4A2, EIF5, EIF5B, GAPDH, HNRNPA2B1, ILF3, KHDRBS1, LARP1, LOC101090225, NPM1, PURA, RPL13A, RPS14, RPS27L, RPS4X, RPS5, RPS9, SYNCRIP, THBS1]
GO:0010951	negative regulation of endopeptidase activity	GO_BiologicalProcess-GOA_14.11.2016_02h13	7.7773e-06	[7, 8, 9, 10]	Group599	14.6497	23	[A2M, AHSG, C5, COL6A3, HRG, ITIH1, ITIH2, ITIH3, ITIH4, LOC101080976, LOC101094346, SERPINA1, SERPINA9, SERPINB12, SERPINC1, SERPIND1, SERPINE2, SERPINF1, SERPINF2, SERPING1, SERPINH1, THBS1, VTN]
GO:0006397	mRNA processing	GO_BiologicalProcess-GOA_14.11.2016_02h13	0.000116444	[6, 7, 8]	Group578	8.61423	23	[DCPS, DDX5, HNRNPA2B1, HNRNPK, HNRNPM, HSPA8, KHDRBS1, KHDRBS2, KHDRBS3, NONO, NUDT21, PABPC1L, PRMT5, PTBP1, RNPS1, SART3, SF3B1, SFPQ, SNRPB, SNRPN, SRSF10, SRSF4, SRSF6]
GO:0006897	endocytosis	GO_BiologicalProcess-GOA_14.11.2016_02h13	0.000842141	[5]	Group051	6.84524	23	[AHSG, ANXA11, ANXA2, CANX, CD5L, CFI, CLTA, CLTCL1, DNM2, DNM3, EHD2, EZR, GSN, HMGB1, HNRNPK, ITGB1, LOC101085148, MYH9, PDIA6, THBS1, TXNDC5, UBQLN2, VTN]
GO:0044403	symbiosis, encompassing mutualism through parasitism	GO_BiologicalProcess-GOA_14.11.2016_02h13	0.0278346	[3]	Group405	5.21542	23	[ACTA2, ALB, ANXA5, CCT5, CLU, DDX1, EEF1G, EIF3D, ENO1, HSP90AB1, HSPA8, HSPB1, ILF3, INPP5K, LARP1, P4HB, PPIB, PTBP1, RPS15A, SNRPB, TCP1, UBA52, VCP]
GO:0007015	actin filament organization	GO_BiologicalProcess-GOA_14.11.2016_02h13	8.58518e-05	[3, 5, 6]	Group491	8.8	22	[ACTA1, ACTC1, APOA1, ARPC2, ARPC3, CAP1, CFL1, CFL2, CUL3, CYFIP1, DPYSL3, DSTN, EZR, FLNA, GSN, HSP90B1, INPP5K, SERPINF2, SYNPO, TPM1, TPM2, TPM4]
GO:0009894	regulation of catabolic process	GO_BiologicalProcess-GOA_14.11.2016_02h13	0.00121823	[3, 4]	Group486	6.79012	22	[ANXA2, APOA1, APOA4, CLU, EZR, FLNA, HMGB1, HSP90AB1, IDH1, ITGB1, LOC101094897, PGAM2, PSMC3, PSMD2, SEC22B, SERPINE2, UBB, UBQLN1, UBQLN2, UBQLN4, VCP, XPO1]
GO:2001233	regulation of apoptotic signaling pathway	GO_BiologicalProcess-GOA_14.11.2016_02h13	0.0202732	[4, 5, 6, 7]	Group338	7.50853	22	[CLU, ERP29, FGA, FGB, FGG, HMGB2, HMOX1, HNRNPK, HSPB1, HYOU1, INHBA, ITGA6, LMNA, MIF, NONO, P4HB, PDIA3, PPP2R1A, SFPQ, THBS1, UBB, UBQLN1]
GO:0000377	RNA splicing, via transesterification reactions with bulged adenosine as nucleophile	GO_BiologicalProcess-GOA_14.11.2016_02h13	0.000116444	[8, 9, 10]	Group578	10.7692	21	[DCPS, DDX5, HNRNPA2B1, HNRNPK, HNRNPM, HSPA8, KHDRBS1, KHDRBS2, KHDRBS3, NONO, PRMT5, PTBP1, RNPS1, SART3, SF3B1, SFPQ, SNRPB, SNRPN, SRSF10, SRSF4, SRSF6]
GO:0000398	mRNA splicing, via spliceosome	GO_BiologicalProcess-GOA_14.11.2016_02h13	0.000116444	[7, 8, 9, 10, 11]	Group578	10.7692	21	[DCPS, DDX5, HNRNPA2B1, HNRNPK, HNRNPM, HSPA8, KHDRBS1, KHDRBS2, KHDRBS3, NONO, PRMT5, PTBP1, RNPS1, SART3, SF3B1, SFPQ, SNRPB, SNRPN, SRSF10, SRSF4, SRSF6]
GO:0000375	RNA splicing, via transesterification reactions	GO_BiologicalProcess-GOA_14.11.2016_02h13	0.000116444	[7, 8, 9]	Group578	10.7143	21	[DCPS, DDX5, HNRNPA2B1, HNRNPK, HNRNPM, HSPA8, KHDRBS1, KHDRBS2, KHDRBS3, NONO, PRMT5, PTBP1, RNPS1, SART3, SF3B1, SFPQ, SNRPB, SNRPN, SRSF10, SRSF4, SRSF6]
GO:0010638	positive regulation of organelle organization	GO_BiologicalProcess-GOA_14.11.2016_02h13	0.0169782	[4, 5, 6]	Group108	5.6	21	[ANXA2, APOA1, ARPC2, ARPC3, CCT2, CCT3, CCT4, CCT5, CCT7, CCT8, CFL2, CUL3, CYFIP1, DSTN, LMAN1, PHB2, RPL28, SERPINF2, SFPQ, SYNPO, TCP1]
GO:0016032	viral process	GO_BiologicalProcess-GOA_14.11.2016_02h13	0.0278346	[3, 4]	Group405	5.12195	21	[ACTA2, ANXA5, CCT5, CLU, DDX1, EEF1G, EIF3D, ENO1, HSP90AB1, HSPA8, HSPB1, ILF3, INPP5K, LARP1, P4HB, PPIB, PTBP1, RPS15A, SNRPB, UBA52, VCP]
GO:0051129	negative regulation of cellular component organization	GO_BiologicalProcess-GOA_14.11.2016_02h13	0.0498289	[3, 4, 5]	Group278	5	21	[ANXA2, APOA1, CLU, DNM2, FBLN1, GSN, HMGB1, HNRNPU, HRG, HSPA8, INPP5J, INPP5K, LMNA, MAP4, NPM1, PRKCSH, RPL13A, UBQLN2, UBQLN4, VIM, YWHAH]
GO:0006954	inflammatory response	GO_BiologicalProcess-GOA_14.11.2016_02h13	0.0249586	[4]	Group059	5.42005	20	[A2M, AHSG, APOA1, ECM1, F2, HMGB1, HMGB2, HMOX1, ITIH4, LOC101094346, LOC101094897, LOC101096566, LOC101099075, LOC101099498, LOC105260977, PSMA1, RPS19, SAA1, SERPING1, THBS1]
GO:0000226	microtubule cytoskeleton organization	GO_BiologicalProcess-GOA_14.11.2016_02h13	0.0373939	[4, 5]	Group242	5.30504	20	[DYNC1H1, EZR, FLNA, GAPDH, KATNAL2, KPNB1, LMNA, LOC101096402, MAP1B, MAP4, MAP9, MYH9, NPM1, NUMA1, PAFAH1B1, PPP2R1A, SMC3, TUBB, TUBB1, XPO1]
GO:0080135	regulation of cellular response to stress	GO_BiologicalProcess-GOA_14.11.2016_02h13	0.037669	[3, 4, 5]	Group313	5.29101	20	[CLU, DDX5, ERP29, EZR, GPR37, HMGB1, HNRNPK, HSPB1, HYOU1, MIF, NONO, NPM1, P4HB, PAFAH1B1, PRDX1, SERPINF2, SFPQ, TXN, UBQLN1, UBQLN2]
GO:0060249	anatomical structure homeostasis	GO_BiologicalProcess-GOA_14.11.2016_02h13	0.00148264	[4]	Group004	7.31707	18	[ACTB, ACTG1, ALB, AZGP1, CCT2, CCT3, CCT4, CCT5, CCT7, CCT8, CFL2, FH, HNRNPU, HSPB1, JCHAIN, LOC101085148, PRDX1, TCP1]
GO:0034470	ncRNA processing	GO_BiologicalProcess-GOA_14.11.2016_02h13	0.0460659	[6, 7, 8]	Group546	7.11462	18	[DDX1, HNRNPA2B1, MRTO4, PES1, RPL10A, RPL11, RPL14, RPL26, RPL5, RPL7, RPL7A, RPS14, RPS16, RPS19, RPS24, RPS7, RPS8, RPSA]
GO:0034660	ncRNA metabolic process	GO_BiologicalProcess-GOA_14.11.2016_02h13	0.0460659	[5, 6, 7]	Group546	5.20231	18	[DDX1, HNRNPA2B1, MRTO4, PES1, RPL10A, RPL11, RPL14, RPL26, RPL5, RPL7, RPL7A, RPS14, RPS16, RPS19, RPS24, RPS7, RPS8, RPSA]
GO:0051604	protein maturation	GO_BiologicalProcess-GOA_14.11.2016_02h13	7.46939e-05	[4, 5]	Group442	9.55056	17	[A2M, AEBP1, CPXM1, CYFIP2, F9, FGA, FGB, FGG, GSN, LOC101094897, LOC101096566, MYH9, SERPINE2, SERPINF2, SERPING1, SERPINH1, THBS1]
GO:0016485	protein processing	GO_BiologicalProcess-GOA_14.11.2016_02h13	7.46939e-05	[5, 6]	Group442	10.0629	16	[A2M, AEBP1, CPXM1, CYFIP2, F9, FGA, FGB, FGG, GSN, LOC101094897, LOC101096566, MYH9, SERPINE2, SERPINF2, SERPING1, THBS1]
GO:0071103	DNA conformation change	GO_BiologicalProcess-GOA_14.11.2016_02h13	0.000307214	[5]	Group598	12.0301	16	[DDX1, HMGB1, HMGB2, LOC101089263, LOC101091533, LOC101093782, LOC101096566, LOC101100989, LOC102900824, LOC105260541, NAP1L1, NAP1L4, NPM1, PURA, RUVBL2, SART3]
GO:0006091	generation of precursor metabolites and energy	GO_BiologicalProcess-GOA_14.11.2016_02h13	0.000754295	[3]	Group172	8.12183	16	[ACO2, CAT, ENO1, FH, GAPDH, GAPDHS, HMGB1, IDH1, INPP5K, MDH2, PFKL, PGAM2, PGK1, PYGM, TPI1, VCP]
GO:0042176	regulation of protein catabolic process	GO_BiologicalProcess-GOA_14.11.2016_02h13	0.00121823	[4, 5, 6]	Group486	6.75105	16	[ANXA2, CLU, EZR, FLNA, HSP90AB1, LOC101094897, PSMC3, PSMD2, SEC22B, SERPINE2, UBB, UBQLN1, UBQLN2, UBQLN4, VCP, XPO1]
GO:0006364	rRNA processing	GO_BiologicalProcess-GOA_14.11.2016_02h13	0.0460659	[5, 7, 8, 9]	Group546	11.4286	16	[MRTO4, PES1, RPL10A, RPL11, RPL14, RPL26, RPL5, RPL7, RPL7A, RPS14, RPS16, RPS19, RPS24, RPS7, RPS8, RPSA]
GO:0016072	rRNA metabolic process	GO_BiologicalProcess-GOA_14.11.2016_02h13	0.0460659	[6, 7, 8]	Group546	11.1111	16	[MRTO4, PES1, RPL10A, RPL11, RPL14, RPL26, RPL5, RPL7, RPL7A, RPS14, RPS16, RPS19, RPS24, RPS7, RPS8, RPSA]
GO:0042255	ribosome assembly	GO_BiologicalProcess-GOA_14.11.2016_02h13	1.79245e-12	[5, 6, 7]	Group200	35.7143	15	[MRTO4, RPL10L, RPL11, RPL23A, RPL24, RPL3, RPL5, RPL6, RPS14, RPS15, RPS17, RPS19, RPS27L, RPS5, RPSA]
GO:0042273	ribosomal large subunit biogenesis	GO_BiologicalProcess-GOA_14.11.2016_02h13	4.35387e-10	[4, 5]	Group201	25.4237	15	[MRTO4, PES1, RPL10A, RPL10L, RPL11, RPL14, RPL23A, RPL24, RPL26, RPL26L1, RPL3, RPL5, RPL6, RPL7, RPL7A]
GO:0034976	response to endoplasmic reticulum stress	GO_BiologicalProcess-GOA_14.11.2016_02h13	0.000793358	[4]	Group188	8.37989	15	[ERP29, ERP44, HSP90B1, HSPA5, HYOU1, P4HB, PDIA3, PDIA4, PDIA6, PSMC3, THBS4, TXNDC5, UBQLN1, UBQLN2, VCP]
GO:0032102	negative regulation of response to external stimulus	GO_BiologicalProcess-GOA_14.11.2016_02h13	0.000890563	[3, 4, 5]	Group603	7.65306	15	[ANXA2, APOA1, C5, F2, FGA, FGB, FGG, HRG, PLG, PROS1, PSMA1, RPS19, SERPINE2, SERPINF2, THBS1]
GO:0031329	regulation of cellular catabolic process	GO_BiologicalProcess-GOA_14.11.2016_02h13	0.00121823	[4, 5]	Group486	6.69643	15	[ANXA2, APOA1, APOA4, CLU, EZR, HMGB1, HSP90AB1, IDH1, PGAM2, PSMC3, UBB, UBQLN1, UBQLN2, UBQLN4, VCP]
GO:0031589	cell-substrate adhesion	GO_BiologicalProcess-GOA_14.11.2016_02h13	0.0128823	[3]	Group157	6.49351	15	[APOA1, ARPC2, COL1A1, FBLN1, FGA, FGB, FGG, FLNA, FN1, HRG, ITGA6, ITGB1, PLG, THBS1, VTN]
GO:0051186	cofactor metabolic process	GO_BiologicalProcess-GOA_14.11.2016_02h13	0.0147964	[3]	Group577	6.30252	15	[ACLY, DLAT, ENO1, GAPDH, GAPDHS, HMOX1, HPX, MTHFD1, MTHFD1L, PFKL, PGAM2, PGK1, RPIA, TPI1, VCP]
GO:0051259	protein oligomerization	GO_BiologicalProcess-GOA_14.11.2016_02h13	0.0306632	[5, 6]	Group289	5.83658	15	[AHNAK, ANXA2, CAT, CLU, COL1A1, COL1A2, FH, HMOX1, JCHAIN, MIF, NPM1, NUDT21, PFKL, RPS19, VCP]
GO:0002181	cytoplasmic translation	GO_BiologicalProcess-GOA_14.11.2016_02h13	4.2475e-11	[6, 7, 8]	Group176	32.5581	14	[EIF3D, EIF3J, EIF4B, MRTO4, PTBP1, RPL15, RPL26, RPL26L1, RPL29, RPL31, RPL36, RPL6, RPL7, RPL8]
GO:0030168	platelet activation	GO_BiologicalProcess-GOA_14.11.2016_02h13	4.34154e-07	[4, 5, 6]	Group497	19.7183	14	[ACTB, ACTG1, F2, FGA, FGB, FGG, FLNA, HRG, HSPB1, MYH9, MYL9, SERPINE2, TLN1, VCL]
GO:0043484	regulation of RNA splicing	GO_BiologicalProcess-GOA_14.11.2016_02h13	9.64962e-05	[5, 6, 7, 8, 9]	Group531	15.9091	14	[AHNAK, DDX5, HNRNPK, HSPA8, KHDRBS1, KHDRBS2, KHDRBS3, PTBP1, RNPS1, RPS13, RPS26, SRSF10, SRSF4, SRSF6]
GO:0065004	protein-DNA complex assembly	GO_BiologicalProcess-GOA_14.11.2016_02h13	0.000307214	[5, 6]	Group598	13.8614	14	[HMGB1, HMGB2, LOC101089263, LOC101091533, LOC101093782, LOC101096566, LOC101100989, LOC102900824, LOC105260541, NAP1L1, NAP1L4, NPM1, PSMC3, SART3]
GO:0071824	protein-DNA complex subunit organization	GO_BiologicalProcess-GOA_14.11.2016_02h13	0.000307214	[4]	Group598	11.5702	14	[HMGB1, HMGB2, LOC101089263, LOC101091533, LOC101093782, LOC101096566, LOC101100989, LOC102900824, LOC105260541, NAP1L1, NAP1L4, NPM1, PSMC3, SART3]
GO:0006898	receptor-mediated endocytosis	GO_BiologicalProcess-GOA_14.11.2016_02h13	0.000598444	[6]	Group053	8.97436	14	[ANXA2, CANX, CD5L, CFI, CLTA, CLTCL1, DNM2, DNM3, EZR, HNRNPK, ITGB1, LOC101085148, UBQLN2, VTN]
GO:0061041	regulation of wound healing	GO_BiologicalProcess-GOA_14.11.2016_02h13	0.000890563	[5, 6]	Group603	16.2791	14	[ANXA2, F2, FGA, FGB, FGG, HMGB1, HRG, PLG, PROS1, SERPINC1, SERPINE2, SERPINF2, SRSF6, THBS1]
GO:1903034	regulation of response to wounding	GO_BiologicalProcess-GOA_14.11.2016_02h13	0.000890563	[4, 5]	Group603	14	14	[ANXA2, F2, FGA, FGB, FGG, HMGB1, HRG, PLG, PROS1, SERPINC1, SERPINE2, SERPINF2, SRSF6, THBS1]
GO:0031647	regulation of protein stability	GO_BiologicalProcess-GOA_14.11.2016_02h13	0.00092421	[3]	Group431	8.58896	14	[APOA1, CCT2, CCT3, CCT4, CCT5, CCT7, CCT8, CLU, FLNA, GAPDH, HSPA8, PHB2, PPIB, TCP1]
GO:0045862	positive regulation of proteolysis	GO_BiologicalProcess-GOA_14.11.2016_02h13	0.00710194	[5, 6, 7, 8]	Group248	7.03518	14	[CLU, CYFIP2, FBLN1, FN1, GSN, HMGB1, MYH9, PCOLCE, PSMC3, RPS27L, SART3, UBQLN1, UBQLN2, VCP]
GO:0006413	translational initiation	GO_BiologicalProcess-GOA_14.11.2016_02h13	3.52443e-06	[3, 6, 7, 8]	Group343	15.2941	13	[EIF3D, EIF3I, EIF3J, EIF4A2, EIF4B, EIF5, EIF5B, KHDRBS1, LARP1, LOC101090225, NPM1, PTBP1, RPL13A]
GO:0031032	actomyosin structure organization	GO_BiologicalProcess-GOA_14.11.2016_02h13	0.000223825	[5, 6]	Group149	10.4	13	[ACTA1, ACTC1, ACTG1, APOA1, CFL2, CNN3, CUL3, INPP5K, ITGB1, MYH10, MYH9, SERPINF2, TPM1]
GO:0031497	chromatin assembly	GO_BiologicalProcess-GOA_14.11.2016_02h13	0.000307214	[5, 6, 7]	Group598	20.3125	13	[HMGB1, HMGB2, LOC101089263, LOC101091533, LOC101093782, LOC101096566, LOC101100989, LOC102900824, LOC105260541, NAP1L1, NAP1L4, NPM1, SART3]
GO:0006333	chromatin assembly or disassembly	GO_BiologicalProcess-GOA_14.11.2016_02h13	0.000307214	[5]	Group598	16.0494	13	[HMGB1, HMGB2, LOC101089263, LOC101091533, LOC101093782, LOC101096566, LOC101100989, LOC102900824, LOC105260541, NAP1L1, NAP1L4, NPM1, SART3]
GO:0006323	DNA packaging	GO_BiologicalProcess-GOA_14.11.2016_02h13	0.000307214	[6]	Group598	15.4762	13	[HMGB1, HMGB2, LOC101089263, LOC101091533, LOC101093782, LOC101096566, LOC101100989, LOC102900824, LOC105260541, NAP1L1, NAP1L4, NPM1, SART3]
GO:0050818	regulation of coagulation	GO_BiologicalProcess-GOA_14.11.2016_02h13	0.000890563	[3, 4]	Group603	19.697	13	[ANXA2, ANXA5, F2, FGA, FGB, FGG, HRG, PLG, PROS1, SERPINC1, SERPINE2, SERPINF2, THBS1]
GO:0050821	protein stabilization	GO_BiologicalProcess-GOA_14.11.2016_02h13	0.00092421	[4]	Group431	14.1304	13	[APOA1, CCT2, CCT3, CCT4, CCT5, CCT7, CCT8, CLU, FLNA, GAPDH, PHB2, PPIB, TCP1]
GO:0030198	extracellular matrix organization	GO_BiologicalProcess-GOA_14.11.2016_02h13	0.0017269	[4]	Group397	8.44156	13	[ANXA2, COL1A1, COL1A2, CRISPLD2, FBLN1, HSP90AB1, HSPA8, MYH11, PLG, RIC8A, SERPINF2, SERPINH1, VTN]
GO:0043062	extracellular structure organization	GO_BiologicalProcess-GOA_14.11.2016_02h13	0.0017269	[3]	Group397	8.3871	13	[ANXA2, COL1A1, COL1A2, CRISPLD2, FBLN1, HSP90AB1, HSPA8, MYH11, PLG, RIC8A, SERPINF2, SERPINH1, VTN]
GO:0048872	homeostasis of number of cells	GO_BiologicalProcess-GOA_14.11.2016_02h13	0.00958507	[4]	Group524	7.06522	13	[CDH2, FH, HMGB1, HMGB2, HMOX1, HSPA9, INHBA, MIF, MTHFD1, PRDX1, RPS14, RPS19, SART3]
GO:0006732	coenzyme metabolic process	GO_BiologicalProcess-GOA_14.11.2016_02h13	0.0147964	[4]	Group577	6.66667	13	[ACLY, DLAT, ENO1, GAPDH, GAPDHS, MTHFD1, MTHFD1L, PFKL, PGAM2, PGK1, RPIA, TPI1, VCP]
GO:0097193	intrinsic apoptotic signaling pathway	GO_BiologicalProcess-GOA_14.11.2016_02h13	0.031416	[5, 6, 7]	Group341	6.01852	13	[CLU, DDX5, ERP29, HNRNPK, HSPB1, HYOU1, MIF, NONO, P4HB, RPS27L, SFPQ, UBB, UBQLN1]
GO:0070527	platelet aggregation	GO_BiologicalProcess-GOA_14.11.2016_02h13	4.34154e-07	[5, 6, 7]	Group497	27.2727	12	[ACTB, ACTG1, FGA, FGB, FGG, FLNA, HSPB1, MYH9, MYL9, SERPINE2, TLN1, VCL]
GO:0034109	homotypic cell-cell adhesion	GO_BiologicalProcess-GOA_14.11.2016_02h13	4.34154e-07	[4, 5]	Group497	21.4286	12	[ACTB, ACTG1, FGA, FGB, FGG, FLNA, HSPB1, MYH9, MYL9, SERPINE2, TLN1, VCL]
GO:0006334	nucleosome assembly	GO_BiologicalProcess-GOA_14.11.2016_02h13	0.000307214	[6, 7, 8]	Group598	22.6415	12	[HMGB2, LOC101089263, LOC101091533, LOC101093782, LOC101096566, LOC101100989, LOC102900824, LOC105260541, NAP1L1, NAP1L4, NPM1, SART3]
GO:0034728	nucleosome organization	GO_BiologicalProcess-GOA_14.11.2016_02h13	0.000307214	[5]	Group598	16.4384	12	[HMGB2, LOC101089263, LOC101091533, LOC101093782, LOC101096566, LOC101100989, LOC102900824, LOC105260541, NAP1L1, NAP1L4, NPM1, SART3]
GO:0050819	negative regulation of coagulation	GO_BiologicalProcess-GOA_14.11.2016_02h13	0.000890563	[3, 4, 5]	Group603	33.3333	12	[ANXA2, ANXA5, F2, FGA, FGB, FGG, HRG, PLG, PROS1, SERPINE2, SERPINF2, THBS1]
GO:1900046	regulation of hemostasis	GO_BiologicalProcess-GOA_14.11.2016_02h13	0.000890563	[2, 3, 4, 5]	Group603	19.3548	12	[ANXA2, F2, FGA, FGB, FGG, HRG, PLG, PROS1, SERPINC1, SERPINE2, SERPINF2, THBS1]
GO:0030193	regulation of blood coagulation	GO_BiologicalProcess-GOA_14.11.2016_02h13	0.000890563	[3, 4, 5, 6, 7]	Group603	19.3548	12	[ANXA2, F2, FGA, FGB, FGG, HRG, PLG, PROS1, SERPINC1, SERPINE2, SERPINF2, THBS1]
GO:2001234	negative regulation of apoptotic signaling pathway	GO_BiologicalProcess-GOA_14.11.2016_02h13	0.0125095	[4, 5, 6, 7, 8]	Group025	7.18563	12	[CLU, FGA, FGB, FGG, HMGB2, HMOX1, HSPB1, HYOU1, ITGA6, LMNA, MIF, NONO]
GO:0010035	response to inorganic substance	GO_BiologicalProcess-GOA_14.11.2016_02h13	0.0348674	[3]	Group102	6.34921	12	[ANXA11, CAT, FGA, FGB, FGG, GPR37, HMOX1, LOC101085148, PRDX1, SEC31A, THBS1, TXN]
GO:0042274	ribosomal small subunit biogenesis	GO_BiologicalProcess-GOA_14.11.2016_02h13	2.28424e-06	[4, 5]	Group202	18.9655	11	[RPS14, RPS15, RPS16, RPS17, RPS19, RPS24, RPS27L, RPS5, RPS7, RPS8, RPSA]
GO:0048024	regulation of mRNA splicing, via spliceosome	GO_BiologicalProcess-GOA_14.11.2016_02h13	9.64962e-05	[6, 7, 8, 9, 10, 11, 12]	Group531	19.6429	11	[DDX5, HNRNPK, HSPA8, KHDRBS1, KHDRBS2, KHDRBS3, PTBP1, RNPS1, SRSF10, SRSF4, SRSF6]
GO:0050684	regulation of mRNA processing	GO_BiologicalProcess-GOA_14.11.2016_02h13	9.64962e-05	[5, 6, 7, 8, 9]	Group531	13.75	11	[DDX5, HNRNPK, HSPA8, KHDRBS1, KHDRBS2, KHDRBS3, PTBP1, RNPS1, SRSF10, SRSF4, SRSF6]
GO:1903311	regulation of mRNA metabolic process	GO_BiologicalProcess-GOA_14.11.2016_02h13	9.64962e-05	[5, 6, 7, 8]	Group531	11	11	[DDX5, HNRNPK, HSPA8, KHDRBS1, KHDRBS2, KHDRBS3, PTBP1, RNPS1, SRSF10, SRSF4, SRSF6]
GO:1900047	negative regulation of hemostasis	GO_BiologicalProcess-GOA_14.11.2016_02h13	0.000890563	[2, 3, 4, 5, 6]	Group603	33.3333	11	[ANXA2, F2, FGA, FGB, FGG, HRG, PLG, PROS1, SERPINE2, SERPINF2, THBS1]
GO:0030195	negative regulation of blood coagulation	GO_BiologicalProcess-GOA_14.11.2016_02h13	0.000890563	[3, 4, 5, 6, 7, 8]	Group603	33.3333	11	[ANXA2, F2, FGA, FGB, FGG, HRG, PLG, PROS1, SERPINE2, SERPINF2, THBS1]
GO:0061045	negative regulation of wound healing	GO_BiologicalProcess-GOA_14.11.2016_02h13	0.000890563	[4, 5, 6, 7]	Group603	27.5	11	[ANXA2, F2, FGA, FGB, FGG, HRG, PLG, PROS1, SERPINE2, SERPINF2, THBS1]
GO:1903035	negative regulation of response to wounding	GO_BiologicalProcess-GOA_14.11.2016_02h13	0.000890563	[3, 4, 5, 6]	Group603	23.913	11	[ANXA2, F2, FGA, FGB, FGG, HRG, PLG, PROS1, SERPINE2, SERPINF2, THBS1]
GO:0007018	microtubule-based movement	GO_BiologicalProcess-GOA_14.11.2016_02h13	0.0281657	[4]	Group071	6.43275	11	[DYNC1H1, DYNC1I2, DYNLRB1, DYNLRB2, KIFC3, KPNB1, KTN1, MAP1B, MAP4, PAFAH1B1, UBB]
GO:2001242	regulation of intrinsic apoptotic signaling pathway	GO_BiologicalProcess-GOA_14.11.2016_02h13	0.031416	[5, 6, 7, 8]	Group341	9.40171	11	[CLU, ERP29, HNRNPK, HSPB1, HYOU1, MIF, NONO, P4HB, SFPQ, UBB, UBQLN1]
GO:2001236	regulation of extrinsic apoptotic signaling pathway	GO_BiologicalProcess-GOA_14.11.2016_02h13	0.0504509	[5, 6, 7, 8]	Group339	8.8	11	[FGA, FGB, FGG, HMGB2, HMOX1, INHBA, ITGA6, LMNA, PDIA3, PPP2R1A, THBS1]
GO:0097191	extrinsic apoptotic signaling pathway	GO_BiologicalProcess-GOA_14.11.2016_02h13	0.0504509	[5, 6, 7]	Group339	6.17978	11	[FGA, FGB, FGG, HMGB2, HMOX1, INHBA, ITGA6, LMNA, PDIA3, PPP2R1A, THBS1]
GO:0009896	positive regulation of catabolic process	GO_BiologicalProcess-GOA_14.11.2016_02h13	0.0539949	[3, 4, 5]	Group523	6.01093	11	[APOA1, APOA4, CLU, EZR, HMGB1, LOC101094897, PSMC3, SEC22B, UBQLN1, UBQLN2, VCP]
GO:0072376	protein activation cascade	GO_BiologicalProcess-GOA_14.11.2016_02h13	2.64644e-09	[2, 4, 5]	Group306	40	10	[A2M, C8A, FBLN1, FGA, FGB, FGG, LOC101094346, LOC101094897, SERPINC1, SERPING1]
GO:0006446	regulation of translational initiation	GO_BiologicalProcess-GOA_14.11.2016_02h13	3.52443e-06	[4, 6, 7, 8, 9]	Group343	17.2414	10	[EIF3D, EIF3I, EIF3J, EIF4A2, EIF5, EIF5B, KHDRBS1, LOC101090225, NPM1, RPL13A]
GO:0002526	acute inflammatory response	GO_BiologicalProcess-GOA_14.11.2016_02h13	1.16273e-05	[5]	Group346	17.8571	10	[A2M, AHSG, F2, ITIH4, LOC101094897, LOC101099075, LOC101099498, LOC105260977, SAA1, SERPING1]
GO:0055002	striated muscle cell development	GO_BiologicalProcess-GOA_14.11.2016_02h13	0.00335893	[5, 6, 7]	Group542	10.4167	10	[ACTA1, ACTC1, ACTG1, CFL2, HNRNPU, ITGB1, LMNA, MYH10, MYH11, TPM1]
GO:0055001	muscle cell development	GO_BiologicalProcess-GOA_14.11.2016_02h13	0.00335893	[4, 5, 6]	Group542	9.43396	10	[ACTA1, ACTC1, ACTG1, CFL2, HNRNPU, ITGB1, LMNA, MYH10, MYH11, TPM1]
GO:0007051	spindle organization	GO_BiologicalProcess-GOA_14.11.2016_02h13	0.00630201	[3, 5, 6]	Group075	8.26446	10	[EZR, FLNA, KPNB1, MAP4, MAP9, MYH9, PPP2R1A, SMC3, TUBB, TUBB1]
GO:0010810	regulation of cell-substrate adhesion	GO_BiologicalProcess-GOA_14.11.2016_02h13	0.0107943	[3, 4]	Group110	7.63359	10	[APOA1, ARPC2, COL1A1, FBLN1, FLNA, FN1, HRG, PLG, THBS1, VTN]
GO:1903362	regulation of cellular protein catabolic process	GO_BiologicalProcess-GOA_14.11.2016_02h13	0.0279415	[5, 6, 7]	Group530	6.94444	10	[ANXA2, CLU, EZR, HSP90AB1, PSMC3, UBB, UBQLN1, UBQLN2, UBQLN4, VCP]
GO:0031638	zymogen activation	GO_BiologicalProcess-GOA_14.11.2016_02h13	3.04903e-07	[6, 7]	Group377	30	9	[CYFIP2, F9, FGA, FGB, FGG, LOC101096566, SERPINE2, SERPINF2, THBS1]
GO:0034250	positive regulation of cellular amide metabolic process	GO_BiologicalProcess-GOA_14.11.2016_02h13	0.000349781	[4, 5, 6]	Group409	13.2353	9	[CLU, EEF2, KHDRBS1, LARP1, NPM1, RPS27L, RPS4X, RPS9, THBS1]
GO:0006959	humoral immune response	GO_BiologicalProcess-GOA_14.11.2016_02h13	0.000484923	[3]	Group061	12.6761	9	[A2M, C8A, FGA, FGB, HPX, JCHAIN, LOC101094346, LOC101094897, SERPING1]
GO:0042730	fibrinolysis	GO_BiologicalProcess-GOA_14.11.2016_02h13	0.000890563	[4, 5, 6, 7, 8, 9]	Group603	47.3684	9	[ANXA2, F2, FGA, FGB, FGG, HRG, PLG, SERPINF2, THBS1]
GO:0002262	myeloid cell homeostasis	GO_BiologicalProcess-GOA_14.11.2016_02h13	0.00958507	[2, 5]	Group524	9.27835	9	[HMGB1, HMGB2, HMOX1, HSPA9, INHBA, MTHFD1, PRDX1, RPS14, RPS19]
GO:0019362	pyridine nucleotide metabolic process	GO_BiologicalProcess-GOA_14.11.2016_02h13	0.0147964	[5, 6, 7, 8]	Group577	11.1111	9	[ENO1, GAPDH, GAPDHS, PFKL, PGAM2, PGK1, RPIA, TPI1, VCP]
GO:0046496	nicotinamide nucleotide metabolic process	GO_BiologicalProcess-GOA_14.11.2016_02h13	0.0147964	[6, 7, 8, 9]	Group577	11.1111	9	[ENO1, GAPDH, GAPDHS, PFKL, PGAM2, PGK1, RPIA, TPI1, VCP]
GO:0072524	pyridine-containing compound metabolic process	GO_BiologicalProcess-GOA_14.11.2016_02h13	0.0147964	[4]	Group577	10.8434	9	[ENO1, GAPDH, GAPDHS, PFKL, PGAM2, PGK1, RPIA, TPI1, VCP]
GO:0006733	oxidoreduction coenzyme metabolic process	GO_BiologicalProcess-GOA_14.11.2016_02h13	0.0147964	[5]	Group577	9.67742	9	[ENO1, GAPDH, GAPDHS, PFKL, PGAM2, PGK1, RPIA, TPI1, VCP]
GO:0007163	establishment or maintenance of cell polarity	GO_BiologicalProcess-GOA_14.11.2016_02h13	0.0177234	[3]	Group081	7.43802	9	[CAP1, DLG3, EZR, LMNA, MAP1B, MAP4, MYH9, NUMA1, PAFAH1B1]
GO:0007160	cell-matrix adhesion	GO_BiologicalProcess-GOA_14.11.2016_02h13	0.0472318	[4]	Group078	6.52174	9	[FGA, FGB, FGG, FN1, HRG, ITGA6, ITGB1, THBS1, VTN]
GO:0008202	steroid metabolic process	GO_BiologicalProcess-GOA_14.11.2016_02h13	0.0472318	[4]	Group090	6.52174	9	[AFP, APOA1, APOA4, ATP1A1, CAT, CYP17A1, GC, SCP2, YWHAH]
GO:0016458	gene silencing	GO_BiologicalProcess-GOA_14.11.2016_02h13	0.0535223	[3, 5, 6, 7]	Group554	8.57143	9	[HNRNPA2B1, LOC101085206, LOC101085717, LOC101085975, LOC101094019, LOC101096808, LOC105260540, MORF4L2, SND1]
GO:0031331	positive regulation of cellular catabolic process	GO_BiologicalProcess-GOA_14.11.2016_02h13	0.0539949	[4, 5, 6]	Group523	6.52174	9	[APOA1, APOA4, CLU, EZR, HMGB1, PSMC3, UBQLN1, UBQLN2, VCP]
GO:0000027	ribosomal large subunit assembly	GO_BiologicalProcess-GOA_14.11.2016_02h13	4.01566e-08	[5, 6, 7, 8]	Group000	44.4444	8	[MRTO4, RPL10L, RPL11, RPL23A, RPL24, RPL3, RPL5, RPL6]
GO:0033119	negative regulation of RNA splicing	GO_BiologicalProcess-GOA_14.11.2016_02h13	8.27368e-06	[5, 6, 7, 8, 9, 10]	Group532	38.0952	8	[HNRNPK, PTBP1, RNPS1, RPS13, RPS26, SRSF10, SRSF4, SRSF6]
GO:0061077	chaperone-mediated protein folding	GO_BiologicalProcess-GOA_14.11.2016_02h13	2.5248e-05	[3]	Group112	21.0526	8	[CCT2, CLU, FKBP10, FKBP2, FKBP3, HSPA8, PDIA4, PPIB]
GO:0070613	regulation of protein processing	GO_BiologicalProcess-GOA_14.11.2016_02h13	0.000107148	[6, 7]	Group533	17.7778	8	[A2M, GSN, LOC101094897, MYH9, SERPINE2, SERPINF2, SERPING1, THBS1]
GO:1903317	regulation of protein maturation	GO_BiologicalProcess-GOA_14.11.2016_02h13	0.000107148	[5, 6]	Group533	17.3913	8	[A2M, GSN, LOC101094897, MYH9, SERPINE2, SERPINF2, SERPING1, THBS1]
GO:0045727	positive regulation of translation	GO_BiologicalProcess-GOA_14.11.2016_02h13	0.000349781	[5, 6, 7, 8, 9]	Group409	13.1148	8	[EEF2, KHDRBS1, LARP1, NPM1, RPS27L, RPS4X, RPS9, THBS1]
GO:0045454	cell redox homeostasis	GO_BiologicalProcess-GOA_14.11.2016_02h13	0.000495854	[3, 4, 5]	Group238	14.0351	8	[ERP44, P4HB, PDIA3, PDIA4, PDIA6, PRDX1, TXN, TXNDC5]
GO:0010927	cellular component assembly involved in morphogenesis	GO_BiologicalProcess-GOA_14.11.2016_02h13	0.00335893	[3, 4, 5]	Group542	11.9403	8	[ACTA1, ACTC1, ACTG1, CFL2, ITGB1, MYH10, PAFAH1B1, TPM1]
GO:0006909	phagocytosis	GO_BiologicalProcess-GOA_14.11.2016_02h13	0.00915805	[4, 5, 6]	Group055	8.88889	8	[AHSG, ANXA11, GSN, HMGB1, MYH9, PDIA6, THBS1, TXNDC5]
GO:0006575	cellular modified amino acid metabolic process	GO_BiologicalProcess-GOA_14.11.2016_02h13	0.0117579	[3, 4]	Group039	8.51064	8	[ASS1, EEF1G, GSTK1, GSTM3, IDH1, MTHFD1, MTHFD1L, P4HB]
GO:0061572	actin filament bundle organization	GO_BiologicalProcess-GOA_14.11.2016_02h13	0.0140375	[4, 6, 7]	Group363	8.24742	8	[APOA1, CUL3, DPYSL3, EZR, HSP90B1, INPP5K, SERPINF2, SYNPO]
GO:0051017	actin filament bundle assembly	GO_BiologicalProcess-GOA_14.11.2016_02h13	0.0140375	[4, 5, 7, 8]	Group363	8.24742	8	[APOA1, CUL3, DPYSL3, EZR, HSP90B1, INPP5K, SERPINF2, SYNPO]
GO:0061136	regulation of proteasomal protein catabolic process	GO_BiologicalProcess-GOA_14.11.2016_02h13	0.0279415	[6, 7, 8, 9]	Group530	7.07965	8	[CLU, HSP90AB1, PSMC3, UBB, UBQLN1, UBQLN2, UBQLN4, VCP]
GO:1903050	regulation of proteolysis involved in cellular protein catabolic process	GO_BiologicalProcess-GOA_14.11.2016_02h13	0.0279415	[6, 7, 8]	Group530	6.25	8	[CLU, HSP90AB1, PSMC3, UBB, UBQLN1, UBQLN2, UBQLN4, VCP]
GO:0010038	response to metal ion	GO_BiologicalProcess-GOA_14.11.2016_02h13	0.030431	[4]	Group441	7.14286	8	[ANXA11, FGA, FGB, FGG, HMOX1, LOC101085148, SEC31A, THBS1]
GO:0040029	regulation of gene expression, epigenetic	GO_BiologicalProcess-GOA_14.11.2016_02h13	0.0535223	[5, 6]	Group554	6.20155	8	[HNRNPA2B1, LOC101085206, LOC101085717, LOC101085975, LOC101094019, LOC101096808, LOC105260540, MORF4L2]
GO:0045732	positive regulation of protein catabolic process	GO_BiologicalProcess-GOA_14.11.2016_02h13	0.0539949	[4, 5, 6, 7]	Group523	5.92593	8	[CLU, EZR, LOC101094897, PSMC3, SEC22B, UBQLN1, UBQLN2, VCP]
GO:0000028	ribosomal small subunit assembly	GO_BiologicalProcess-GOA_14.11.2016_02h13	1.95106e-07	[5, 6, 7, 8]	Group001	46.6667	7	[RPS14, RPS15, RPS17, RPS19, RPS27L, RPS5, RPSA]
GO:0031639	plasminogen activation	GO_BiologicalProcess-GOA_14.11.2016_02h13	3.04903e-07	[7, 8]	Group377	38.8889	7	[FGA, FGB, FGG, LOC101096566, SERPINE2, SERPINF2, THBS1]
GO:0006953	acute-phase response	GO_BiologicalProcess-GOA_14.11.2016_02h13	1.16273e-05	[6]	Group346	36.8421	7	[AHSG, F2, ITIH4, LOC101099075, LOC101099498, LOC105260977, SAA1]
GO:0006414	translational elongation	GO_BiologicalProcess-GOA_14.11.2016_02h13	0.000675573	[5, 6, 7, 8]	Group033	15.2174	7	[EEF1A1, EEF1A2, EEF1G, EEF2, LOC101083959, RPS5, RPS9]
GO:0030239	myofibril assembly	GO_BiologicalProcess-GOA_14.11.2016_02h13	0.00335893	[4, 5, 6, 7, 8]	Group542	15.9091	7	[ACTA1, ACTC1, ACTG1, CFL2, ITGB1, MYH10, TPM1]
GO:0034101	erythrocyte homeostasis	GO_BiologicalProcess-GOA_14.11.2016_02h13	0.00958507	[3, 6]	Group524	8.64198	7	[HMGB2, HMOX1, HSPA9, INHBA, PRDX1, RPS14, RPS19]
GO:0006997	nucleus organization	GO_BiologicalProcess-GOA_14.11.2016_02h13	0.0155796	[4]	Group064	8.75	7	[HMGB2, LMNA, LOC101096566, NSFL1C, PAFAH1B1, PES1, RPS19]
GO:0010952	positive regulation of peptidase activity	GO_BiologicalProcess-GOA_14.11.2016_02h13	0.0309183	[6, 7, 8, 9]	Group115	7.6087	7	[CYFIP2, FBLN1, FN1, HMGB1, PCOLCE, RPS27L, VCP]
GO:0006342	chromatin silencing	GO_BiologicalProcess-GOA_14.11.2016_02h13	0.0535223	[4, 5, 6, 7, 8, 9, 10, 11, 12]	Group554	13.7255	7	[LOC101085206, LOC101085717, LOC101085975, LOC101094019, LOC101096808, LOC105260540, MORF4L2]
GO:0045814	negative regulation of gene expression, epigenetic	GO_BiologicalProcess-GOA_14.11.2016_02h13	0.0535223	[5, 6, 7]	Group554	12.5	7	[LOC101085206, LOC101085717, LOC101085975, LOC101094019, LOC101096808, LOC105260540, MORF4L2]
GO:0048025	negative regulation of mRNA splicing, via spliceosome	GO_BiologicalProcess-GOA_14.11.2016_02h13	8.27368e-06	[6, 7, 8, 9, 10, 11, 12, 13]	Group532	37.5	6	[HNRNPK, PTBP1, RNPS1, SRSF10, SRSF4, SRSF6]
GO:0050686	negative regulation of mRNA processing	GO_BiologicalProcess-GOA_14.11.2016_02h13	8.27368e-06	[5, 6, 7, 8, 9, 10]	Group532	24	6	[HNRNPK, PTBP1, RNPS1, SRSF10, SRSF4, SRSF6]
GO:1903312	negative regulation of mRNA metabolic process	GO_BiologicalProcess-GOA_14.11.2016_02h13	8.27368e-06	[5, 6, 7, 8, 9]	Group532	20.6897	6	[HNRNPK, PTBP1, RNPS1, SRSF10, SRSF4, SRSF6]
GO:0001731	formation of translation preinitiation complex	GO_BiologicalProcess-GOA_14.11.2016_02h13	1.56803e-05	[4, 5, 6, 7, 8, 9]	Group122	33.3333	6	[EIF3D, EIF3I, EIF3J, EIF4B, LOC101090225, RPL13A]
GO:1903318	negative regulation of protein maturation	GO_BiologicalProcess-GOA_14.11.2016_02h13	0.000107148	[5, 6, 7]	Group533	26.087	6	[A2M, LOC101094897, SERPINE2, SERPINF2, SERPING1, THBS1]
GO:0010955	negative regulation of protein processing	GO_BiologicalProcess-GOA_14.11.2016_02h13	0.000107148	[6, 7, 8, 9]	Group533	26.087	6	[A2M, LOC101094897, SERPINE2, SERPINF2, SERPING1, THBS1]
GO:0051293	establishment of spindle localization	GO_BiologicalProcess-GOA_14.11.2016_02h13	0.000855961	[4, 5, 6]	Group444	20	6	[DYNC1H1, KPNB1, MAP4, MYH9, NUMA1, PAFAH1B1]
GO:0051653	spindle localization	GO_BiologicalProcess-GOA_14.11.2016_02h13	0.000855961	[3, 4, 5]	Group444	17.1429	6	[DYNC1H1, KPNB1, MAP4, MYH9, NUMA1, PAFAH1B1]
GO:0000380	alternative mRNA splicing, via spliceosome	GO_BiologicalProcess-GOA_14.11.2016_02h13	0.00154112	[8, 9, 10, 11, 12]	Group044	15.3846	6	[DDX5, HNRNPM, PTBP1, RNPS1, SFPQ, SRSF6]
GO:0090303	positive regulation of wound healing	GO_BiologicalProcess-GOA_14.11.2016_02h13	0.00201033	[4, 5, 6, 7]	Group590	18.1818	6	[F2, HMGB1, HRG, PLG, SERPINF2, THBS1]
GO:1903036	positive regulation of response to wounding	GO_BiologicalProcess-GOA_14.11.2016_02h13	0.00201033	[3, 4, 5, 6]	Group590	16.2162	6	[F2, HMGB1, HRG, PLG, SERPINF2, THBS1]
GO:0043648	dicarboxylic acid metabolic process	GO_BiologicalProcess-GOA_14.11.2016_02h13	0.00809378	[6, 7]	Group222	11.1111	6	[ACLY, ASS1, FH, GOT2, IDH1, MDH2]
GO:0032434	regulation of proteasomal ubiquitin-dependent protein catabolic process	GO_BiologicalProcess-GOA_14.11.2016_02h13	0.0279415	[7, 8, 9, 10, 11]	Group530	7.22892	6	[CLU, HSP90AB1, UBQLN1, UBQLN2, UBQLN4, VCP]
GO:0051592	response to calcium ion	GO_BiologicalProcess-GOA_14.11.2016_02h13	0.030431	[5]	Group441	10.9091	6	[ANXA11, FGA, FGB, FGG, SEC31A, THBS1]
GO:0010811	positive regulation of cell-substrate adhesion	GO_BiologicalProcess-GOA_14.11.2016_02h13	0.0399569	[3, 4, 5]	Group111	7.79221	6	[APOA1, ARPC2, FLNA, FN1, HRG, VTN]
GO:0001935	endothelial cell proliferation	GO_BiologicalProcess-GOA_14.11.2016_02h13	0.0491587	[4]	Group147	7.40741	6	[APOA1, ECM1, HMGB1, HMGB2, THBS1, THBS4]
GO:1903364	positive regulation of cellular protein catabolic process	GO_BiologicalProcess-GOA_14.11.2016_02h13	0.0539949	[5, 6, 7, 8]	Group523	7.05882	6	[CLU, EZR, PSMC3, UBQLN1, UBQLN2, VCP]
GO:0072378	blood coagulation, fibrin clot formation	GO_BiologicalProcess-GOA_14.11.2016_02h13	2.1336e-07	[3, 5, 6]	Group307	83.3333	5	[FBLN1, FGA, FGB, FGG, SERPINC1]
GO:0006956	complement activation	GO_BiologicalProcess-GOA_14.11.2016_02h13	0.000163177	[3, 4, 5, 6, 7]	Group060	29.4118	5	[A2M, C8A, LOC101094346, LOC101094897, SERPING1]
GO:0030199	collagen fibril organization	GO_BiologicalProcess-GOA_14.11.2016_02h13	0.0013608	[5]	Group146	19.2308	5	[ANXA2, COL1A1, COL1A2, SERPINF2, SERPINH1]
GO:1900048	positive regulation of hemostasis	GO_BiologicalProcess-GOA_14.11.2016_02h13	0.00201033	[2, 3, 4, 5, 6]	Group590	26.3158	5	[F2, HRG, PLG, SERPINF2, THBS1]
GO:0030194	positive regulation of blood coagulation	GO_BiologicalProcess-GOA_14.11.2016_02h13	0.00201033	[3, 4, 5, 6, 7, 8]	Group590	26.3158	5	[F2, HRG, PLG, SERPINF2, THBS1]
GO:0050820	positive regulation of coagulation	GO_BiologicalProcess-GOA_14.11.2016_02h13	0.00201033	[3, 4, 5]	Group590	25	5	[F2, HRG, PLG, SERPINF2, THBS1]
GO:0050918	positive chemotaxis	GO_BiologicalProcess-GOA_14.11.2016_02h13	0.00841602	[4, 5]	Group269	12.8205	5	[HMGB2, LOC101099498, LOC105260977, MIF, SAA1]
GO:1903524	positive regulation of blood circulation	GO_BiologicalProcess-GOA_14.11.2016_02h13	0.00936632	[3, 4, 5, 6]	Group015	12.5	5	[ATP1A1, FGA, FGB, FGG, TPM1]
GO:0030218	erythrocyte differentiation	GO_BiologicalProcess-GOA_14.11.2016_02h13	0.00958507	[4, 6, 7, 8, 9]	Group524	6.75676	5	[HMGB2, HSPA9, INHBA, RPS14, RPS19]
GO:0000462	maturation of SSU-rRNA from tricistronic rRNA transcript (SSU-rRNA, 5.8S rRNA, LSU-rRNA)	GO_BiologicalProcess-GOA_14.11.2016_02h13	0.0114834	[6, 7, 9, 10, 11]	Group372	16.129	5	[RPS14, RPS19, RPS24, RPS8, RPSA]
GO:0030490	maturation of SSU-rRNA	GO_BiologicalProcess-GOA_14.11.2016_02h13	0.0114834	[5, 6, 8, 9, 10]	Group372	11.9048	5	[RPS14, RPS19, RPS24, RPS8, RPSA]
GO:0032963	collagen metabolic process	GO_BiologicalProcess-GOA_14.11.2016_02h13	0.0181444	[5]	Group551	13.5135	5	[COL1A1, F2, ITGB1, SERPINF2, SERPINH1]
GO:0044259	multicellular organismal macromolecule metabolic process	GO_BiologicalProcess-GOA_14.11.2016_02h13	0.0181444	[4]	Group551	13.1579	5	[COL1A1, F2, ITGB1, SERPINF2, SERPINH1]
GO:0044236	multicellular organism metabolic process	GO_BiologicalProcess-GOA_14.11.2016_02h13	0.0181444	[3]	Group551	10.6383	5	[COL1A1, F2, ITGB1, SERPINF2, SERPINH1]
GO:0032392	DNA geometric change	GO_BiologicalProcess-GOA_14.11.2016_02h13	0.0213986	[6]	Group165	10.2041	5	[DDX1, HMGB1, HMGB2, PURA, RUVBL2]
GO:0018208	peptidyl-proline modification	GO_BiologicalProcess-GOA_14.11.2016_02h13	0.0213986	[7, 8]	Group364	10.2041	5	[FKBP10, FKBP2, FKBP3, P4HB, PPIB]
GO:0060395	SMAD protein signal transduction	GO_BiologicalProcess-GOA_14.11.2016_02h13	0.0289925	[4, 5, 7, 8]	Group034	9.43396	5	[AFP, BMP3, INHA, INHBA, VIM]
GO:0006081	cellular aldehyde metabolic process	GO_BiologicalProcess-GOA_14.11.2016_02h13	0.0459616	[3]	Group569	11.9048	5	[ALDH9A1, PGAM2, RPIA, TKT, TPI1]
GO:0016525	negative regulation of angiogenesis	GO_BiologicalProcess-GOA_14.11.2016_02h13	0.054718	[4, 5, 6, 7, 8, 9, 10, 11, 12]	Group475	8.47458	5	[COL4A2, HRG, SERPINF1, THBS1, THBS4]
GO:2000181	negative regulation of blood vessel morphogenesis	GO_BiologicalProcess-GOA_14.11.2016_02h13	0.054718	[4, 5, 6, 7, 8, 9, 10]	Group475	8.33333	5	[COL4A2, HRG, SERPINF1, THBS1, THBS4]
GO:1901343	negative regulation of vasculature development	GO_BiologicalProcess-GOA_14.11.2016_02h13	0.054718	[3, 4, 5, 6, 7, 8, 9]	Group475	7.93651	5	[COL4A2, HRG, SERPINF1, THBS1, THBS4]
GO:0015671	oxygen transport	GO_BiologicalProcess-GOA_14.11.2016_02h13	0.000452905	[5, 6]	Group361	44.4444	4	[HBE1, HBQ1, LOC101091558, LOC101098159]
GO:0020027	hemoglobin metabolic process	GO_BiologicalProcess-GOA_14.11.2016_02h13	0.000452905	[4, 5]	Group135	33.3333	4	[CAT, HPX, INHA, INHBA]
GO:0015669	gas transport	GO_BiologicalProcess-GOA_14.11.2016_02h13	0.000452905	[4, 5]	Group361	33.3333	4	[HBE1, HBQ1, LOC101091558, LOC101098159]
GO:0008211	glucocorticoid metabolic process	GO_BiologicalProcess-GOA_14.11.2016_02h13	0.00150081	[5]	Group091	25	4	[APOA1, ATP1A1, CYP17A1, YWHAH]
GO:0032069	regulation of nuclease activity	GO_BiologicalProcess-GOA_14.11.2016_02h13	0.00150081	[4, 5, 6]	Group158	25	4	[HMGB1, HMGB2, HSPA5, NPM1]
GO:0051918	negative regulation of fibrinolysis	GO_BiologicalProcess-GOA_14.11.2016_02h13	0.00201033	[2, 3, 4, 5, 6, 7, 8, 9, 10, 11]	Group590	66.6667	4	[HRG, PLG, SERPINF2, THBS1]
GO:0051917	regulation of fibrinolysis	GO_BiologicalProcess-GOA_14.11.2016_02h13	0.00201033	[4, 5, 6, 7, 8, 9, 10]	Group590	40	4	[HRG, PLG, SERPINF2, THBS1]
GO:0043277	apoptotic cell clearance	GO_BiologicalProcess-GOA_14.11.2016_02h13	0.00433684	[5, 6, 7]	Group216	19.0476	4	[HMGB1, PDIA6, THBS1, TXNDC5]
GO:0044275	cellular carbohydrate catabolic process	GO_BiologicalProcess-GOA_14.11.2016_02h13	0.00516576	[4, 5]	Group230	18.1818	4	[HMGB1, PGAM2, PYGM, TPI1]
GO:0006099	tricarboxylic acid cycle	GO_BiologicalProcess-GOA_14.11.2016_02h13	0.00516576	[3, 4, 5, 6, 7]	Group302	18.1818	4	[ACO2, FH, IDH1, MDH2]
GO:0000470	maturation of LSU-rRNA	GO_BiologicalProcess-GOA_14.11.2016_02h13	0.00827033	[5, 6, 8, 9, 10]	Group092	16	4	[PES1, RPL10A, RPL7, RPL7A]
GO:1902883	negative regulation of response to oxidative stress	GO_BiologicalProcess-GOA_14.11.2016_02h13	0.00952661	[3, 4, 5, 6]	Group467	15.3846	4	[GPR37, HSPB1, NONO, TXN]
GO:1900408	negative regulation of cellular response to oxidative stress	GO_BiologicalProcess-GOA_14.11.2016_02h13	0.00952661	[3, 4, 5, 6, 7]	Group467	15.3846	4	[GPR37, HSPB1, NONO, TXN]
GO:1903202	negative regulation of oxidative stress-induced cell death	GO_BiologicalProcess-GOA_14.11.2016_02h13	0.00952661	[4, 5, 6, 7, 8]	Group467	15.3846	4	[GPR37, HSPB1, NONO, TXN]
GO:0071353	cellular response to interleukin-4	GO_BiologicalProcess-GOA_14.11.2016_02h13	0.0109007	[6]	Group418	16	4	[HSP90AB1, HSPA5, LOC101096402, RPL3]
GO:0045214	sarcomere organization	GO_BiologicalProcess-GOA_14.11.2016_02h13	0.0109007	[5, 6, 7, 8, 9]	Group236	14.8148	4	[ACTG1, CFL2, ITGB1, TPM1]
GO:0070670	response to interleukin-4	GO_BiologicalProcess-GOA_14.11.2016_02h13	0.0109007	[5]	Group418	14.8148	4	[HSP90AB1, HSPA5, LOC101096402, RPL3]
GO:2000257	regulation of protein activation cascade	GO_BiologicalProcess-GOA_14.11.2016_02h13	0.0126549	[3, 4, 5, 6]	Group592	44.4444	4	[A2M, LOC101094897, SERPINC1, SERPING1]
GO:0002920	regulation of humoral immune response	GO_BiologicalProcess-GOA_14.11.2016_02h13	0.0126549	[4, 5]	Group592	16.6667	4	[A2M, HPX, LOC101094897, SERPING1]
GO:0000381	regulation of alternative mRNA splicing, via spliceosome	GO_BiologicalProcess-GOA_14.11.2016_02h13	0.014017	[7, 8, 9, 10, 11, 12, 13]	Group047	13.7931	4	[DDX5, PTBP1, RNPS1, SRSF6]
GO:0032964	collagen biosynthetic process	GO_BiologicalProcess-GOA_14.11.2016_02h13	0.0181444	[4, 5, 6]	Group551	25	4	[COL1A1, F2, SERPINF2, SERPINH1]
GO:0000413	protein peptidyl-prolyl isomerization	GO_BiologicalProcess-GOA_14.11.2016_02h13	0.0213986	[8, 9]	Group364	10.8108	4	[FKBP10, FKBP2, FKBP3, PPIB]
GO:0030865	cortical cytoskeleton organization	GO_BiologicalProcess-GOA_14.11.2016_02h13	0.021811	[5]	Group373	12.1212	4	[EHD2, EZR, PAFAH1B1, TLN1]
GO:0000245	spliceosomal complex assembly	GO_BiologicalProcess-GOA_14.11.2016_02h13	0.0290981	[5, 6, 7, 8, 9, 10, 11, 12]	Group266	11.1111	4	[SART3, SF3B1, SRSF10, SRSF6]
GO:0097006	regulation of plasma lipoprotein particle levels	GO_BiologicalProcess-GOA_14.11.2016_02h13	0.0346667	[2, 3]	Group319	10.5263	4	[APOA1, APOA4, HNRNPK, LRPAP1]
GO:0010812	negative regulation of cell-substrate adhesion	GO_BiologicalProcess-GOA_14.11.2016_02h13	0.0376667	[4, 5, 6]	Group113	10.2564	4	[COL1A1, FBLN1, PLG, THBS1]
GO:0010501	RNA secondary structure unwinding	GO_BiologicalProcess-GOA_14.11.2016_02h13	0.0408112	[5, 6, 7]	Group106	10	4	[DDX1, DDX17, DDX5, EIF4A2]
GO:2001238	positive regulation of extrinsic apoptotic signaling pathway	GO_BiologicalProcess-GOA_14.11.2016_02h13	0.0441002	[5, 6, 7, 8, 9]	Group027	9.7561	4	[INHBA, PDIA3, PPP2R1A, THBS1]
GO:0031122	cytoplasmic microtubule organization	GO_BiologicalProcess-GOA_14.11.2016_02h13	0.0441002	[5, 6]	Group150	9.7561	4	[EZR, KATNAL2, KPNB1, PAFAH1B1]
GO:0033627	cell adhesion mediated by integrin	GO_BiologicalProcess-GOA_14.11.2016_02h13	0.0441002	[3]	Group182	9.7561	4	[HRG, ITGA6, ITGB1, VTN]
GO:0019682	glyceraldehyde-3-phosphate metabolic process	GO_BiologicalProcess-GOA_14.11.2016_02h13	0.0459616	[4, 5]	Group569	36.3636	4	[PGAM2, RPIA, TKT, TPI1]
GO:0006749	glutathione metabolic process	GO_BiologicalProcess-GOA_14.11.2016_02h13	0.0511109	[4, 5, 6]	Group048	9.30233	4	[EEF1G, GSTK1, GSTM3, IDH1]
GO:0010757	negative regulation of plasminogen activation	GO_BiologicalProcess-GOA_14.11.2016_02h13	0.00172017	[7, 8, 9, 10]	Group357	75	3	[SERPINE2, SERPINF2, THBS1]
GO:0051014	actin filament severing	GO_BiologicalProcess-GOA_14.11.2016_02h13	0.00172017	[4]	Group272	37.5	3	[DSTN, GSN, MYH9]
GO:0006002	fructose 6-phosphate metabolic process	GO_BiologicalProcess-GOA_14.11.2016_02h13	0.00172017	[4, 5]	Group288	37.5	3	[GFPT1, GFPT2, PFKL]
GO:0010755	regulation of plasminogen activation	GO_BiologicalProcess-GOA_14.11.2016_02h13	0.00172017	[7, 8, 9]	Group357	37.5	3	[SERPINE2, SERPINF2, THBS1]
GO:0072350	tricarboxylic acid metabolic process	GO_BiologicalProcess-GOA_14.11.2016_02h13	0.00251792	[6, 7]	Group305	33.3333	3	[ACLY, ACO2, IDH1]
GO:0090136	epithelial cell-cell adhesion	GO_BiologicalProcess-GOA_14.11.2016_02h13	0.00612958	[4, 5]	Group316	25	3	[KIFC3, THBS4, VCL]
GO:0010712	regulation of collagen metabolic process	GO_BiologicalProcess-GOA_14.11.2016_02h13	0.0117877	[4, 5, 6]	Group402	21.4286	3	[F2, ITGB1, SERPINF2]
GO:0044246	regulation of multicellular organismal metabolic process	GO_BiologicalProcess-GOA_14.11.2016_02h13	0.0117877	[3, 4]	Group402	20	3	[F2, ITGB1, SERPINF2]
GO:2000258	negative regulation of protein activation cascade	GO_BiologicalProcess-GOA_14.11.2016_02h13	0.0126549	[3, 4, 5, 6, 7]	Group592	60	3	[A2M, LOC101094897, SERPING1]
GO:0045916	negative regulation of complement activation	GO_BiologicalProcess-GOA_14.11.2016_02h13	0.0126549	[4, 5, 6, 7, 8, 9, 10]	Group592	60	3	[A2M, LOC101094897, SERPING1]
GO:0002921	negative regulation of humoral immune response	GO_BiologicalProcess-GOA_14.11.2016_02h13	0.0126549	[4, 5, 6]	Group592	37.5	3	[A2M, LOC101094897, SERPING1]
GO:0030449	regulation of complement activation	GO_BiologicalProcess-GOA_14.11.2016_02h13	0.0126549	[4, 5, 6, 7, 8]	Group592	37.5	3	[A2M, LOC101094897, SERPING1]
GO:0002673	regulation of acute inflammatory response	GO_BiologicalProcess-GOA_14.11.2016_02h13	0.0126549	[5, 6, 7]	Group592	10.3448	3	[A2M, LOC101094897, SERPING1]
GO:0030866	cortical actin cytoskeleton organization	GO_BiologicalProcess-GOA_14.11.2016_02h13	0.021811	[5, 6]	Group373	10.3448	3	[EHD2, EZR, TLN1]
GO:0019731	antibacterial humoral response	GO_BiologicalProcess-GOA_14.11.2016_02h13	0.0261844	[4, 5, 6, 7]	Group367	18.75	3	[FGA, FGB, JCHAIN]
GO:0019730	antimicrobial humoral response	GO_BiologicalProcess-GOA_14.11.2016_02h13	0.0261844	[3, 4, 5]	Group367	15	3	[FGA, FGB, JCHAIN]
GO:0071709	membrane assembly	GO_BiologicalProcess-GOA_14.11.2016_02h13	0.0337193	[4, 5]	Group446	15	3	[ANXA2, CDH2, SPTBN1]
GO:0097352	autophagosome maturation	GO_BiologicalProcess-GOA_14.11.2016_02h13	0.0337193	[4, 5, 6]	Group457	14.2857	3	[UBQLN1, UBQLN4, VCP]
GO:0070206	protein trimerization	GO_BiologicalProcess-GOA_14.11.2016_02h13	0.0337193	[6, 7]	Group159	13.6364	3	[COL1A1, COL1A2, MIF]
GO:0045824	negative regulation of innate immune response	GO_BiologicalProcess-GOA_14.11.2016_02h13	0.0337193	[4, 5, 6, 7]	Group247	13.6364	3	[A2M, RPS19, SERPING1]
GO:0044091	membrane biogenesis	GO_BiologicalProcess-GOA_14.11.2016_02h13	0.0337193	[3]	Group446	13.6364	3	[ANXA2, CDH2, SPTBN1]
GO:0097576	vacuole fusion	GO_BiologicalProcess-GOA_14.11.2016_02h13	0.0337193	[5]	Group457	13.6364	3	[UBQLN1, UBQLN4, VCP]
GO:0040001	establishment of mitotic spindle localization	GO_BiologicalProcess-GOA_14.11.2016_02h13	0.037863	[4, 5, 6, 7]	Group194	13.0435	3	[KPNB1, NUMA1, PAFAH1B1]
GO:0006098	pentose-phosphate shunt	GO_BiologicalProcess-GOA_14.11.2016_02h13	0.0459616	[5, 6, 8, 9, 10, 11]	Group569	30	3	[PGAM2, RPIA, TPI1]
GO:0051156	glucose 6-phosphate metabolic process	GO_BiologicalProcess-GOA_14.11.2016_02h13	0.0459616	[4, 5]	Group569	16.6667	3	[PGAM2, RPIA, TPI1]
GO:0006739	NADP metabolic process	GO_BiologicalProcess-GOA_14.11.2016_02h13	0.0459616	[7, 8, 9, 10]	Group569	14.2857	3	[PGAM2, RPIA, TPI1]
GO:0051294	establishment of spindle orientation	GO_BiologicalProcess-GOA_14.11.2016_02h13	0.0468879	[5, 6, 7]	Group294	12	3	[MAP4, NUMA1, PAFAH1B1]
GO:0051646	mitochondrion localization	GO_BiologicalProcess-GOA_14.11.2016_02h13	0.0468879	[4]	Group298	12	3	[ALB, MAP1B, UBB]
GO:0043152	induction of bacterial agglutination	GO_BiologicalProcess-GOA_14.11.2016_02h13	0.00106705	[5, 6, 7, 8]	Group212	100	2	[FGA, FGB]
GO:2001027	negative regulation of endothelial cell chemotaxis	GO_BiologicalProcess-GOA_14.11.2016_02h13	0.00313169	[4, 5, 6, 7, 8, 9, 10, 11]	Group024	66.6667	2	[HRG, THBS1]
GO:0007161	calcium-independent cell-matrix adhesion	GO_BiologicalProcess-GOA_14.11.2016_02h13	0.00313169	[5]	Group079	66.6667	2	[FN1, ITGB1]
GO:0006106	fumarate metabolic process	GO_BiologicalProcess-GOA_14.11.2016_02h13	0.00313169	[7, 8]	Group315	66.6667	2	[FH, GOT2]
GO:0007016	cytoskeletal anchoring at plasma membrane	GO_BiologicalProcess-GOA_14.11.2016_02h13	0.00612783	[4, 5, 6]	Group069	50	2	[TLN1, TLN2]
GO:0097242	beta-amyloid clearance	GO_BiologicalProcess-GOA_14.11.2016_02h13	0.00612783	[3]	Group325	50	2	[CLU, LRPAP1]
GO:1900221	regulation of beta-amyloid clearance	GO_BiologicalProcess-GOA_14.11.2016_02h13	0.00612783	[3, 4]	Group325	50	2	[CLU, LRPAP1]
GO:0014866	skeletal myofibril assembly	GO_BiologicalProcess-GOA_14.11.2016_02h13	0.00612783	[5, 6, 7, 8, 9]	Group370	50	2	[ACTA1, ACTC1]
GO:0030240	skeletal muscle thin filament assembly	GO_BiologicalProcess-GOA_14.11.2016_02h13	0.00612783	[4, 6, 7, 8, 9, 10]	Group370	50	2	[ACTA1, ACTC1]
GO:0001868	regulation of complement activation, lectin pathway	GO_BiologicalProcess-GOA_14.11.2016_02h13	0.00999263	[5, 6, 7, 8, 9]	Group490	100	2	[A2M, SERPING1]
GO:0001869	negative regulation of complement activation, lectin pathway	GO_BiologicalProcess-GOA_14.11.2016_02h13	0.00999263	[5, 6, 7, 8, 9, 10, 11]	Group490	100	2	[A2M, SERPING1]
GO:0006101	citrate metabolic process	GO_BiologicalProcess-GOA_14.11.2016_02h13	0.00999263	[7, 8]	Group308	40	2	[ACLY, ACO2]
GO:0001867	complement activation, lectin pathway	GO_BiologicalProcess-GOA_14.11.2016_02h13	0.00999263	[4, 5, 6, 7, 8]	Group490	40	2	[A2M, SERPING1]
GO:0007000	nucleolus organization	GO_BiologicalProcess-GOA_14.11.2016_02h13	0.0146663	[5]	Group066	33.3333	2	[PES1, RPS19]
GO:0030953	astral microtubule organization	GO_BiologicalProcess-GOA_14.11.2016_02h13	0.0146663	[4, 6, 7]	Group148	33.3333	2	[EZR, KPNB1]
GO:0010898	positive regulation of triglyceride catabolic process	GO_BiologicalProcess-GOA_14.11.2016_02h13	0.0191895	[5, 6, 7, 8, 9, 10]	Group607	40	2	[APOA1, APOA4]
GO:0010873	positive regulation of cholesterol esterification	GO_BiologicalProcess-GOA_14.11.2016_02h13	0.0191895	[4, 5, 6, 7, 8, 9, 10]	Group607	33.3333	2	[APOA1, APOA4]
GO:1904729	regulation of intestinal lipid absorption	GO_BiologicalProcess-GOA_14.11.2016_02h13	0.0191895	[4, 5, 6, 7]	Group607	28.5714	2	[APOA1, APOA4]
GO:0010896	regulation of triglyceride catabolic process	GO_BiologicalProcess-GOA_14.11.2016_02h13	0.0191895	[5, 6, 7, 8, 9]	Group607	28.5714	2	[APOA1, APOA4]
GO:0030300	regulation of intestinal cholesterol absorption	GO_BiologicalProcess-GOA_14.11.2016_02h13	0.0191895	[5, 6, 7, 8, 9]	Group607	28.5714	2	[APOA1, APOA4]
GO:0051006	positive regulation of lipoprotein lipase activity	GO_BiologicalProcess-GOA_14.11.2016_02h13	0.0191895	[7, 8]	Group607	28.5714	2	[APOA1, APOA4]
GO:0045723	positive regulation of fatty acid biosynthetic process	GO_BiologicalProcess-GOA_14.11.2016_02h13	0.0191895	[5, 6, 7, 8, 9, 10, 11]	Group607	28.5714	2	[APOA1, APOA4]
GO:1904478	regulation of intestinal absorption	GO_BiologicalProcess-GOA_14.11.2016_02h13	0.0191895	[4, 5, 6]	Group607	25	2	[APOA1, APOA4]
GO:0034370	triglyceride-rich lipoprotein particle remodeling	GO_BiologicalProcess-GOA_14.11.2016_02h13	0.0191895	[4, 5, 7]	Group607	25	2	[APOA1, APOA4]
GO:0034380	high-density lipoprotein particle assembly	GO_BiologicalProcess-GOA_14.11.2016_02h13	0.0191895	[4, 5, 7]	Group607	25	2	[APOA1, APOA4]
GO:0034372	very-low-density lipoprotein particle remodeling	GO_BiologicalProcess-GOA_14.11.2016_02h13	0.0191895	[5, 6, 8]	Group607	25	2	[APOA1, APOA4]
GO:0010872	regulation of cholesterol esterification	GO_BiologicalProcess-GOA_14.11.2016_02h13	0.0191895	[4, 5, 6, 7, 8, 9]	Group607	25	2	[APOA1, APOA4]
GO:0061365	positive regulation of triglyceride lipase activity	GO_BiologicalProcess-GOA_14.11.2016_02h13	0.0191895	[7]	Group607	25	2	[APOA1, APOA4]
GO:0033700	phospholipid efflux	GO_BiologicalProcess-GOA_14.11.2016_02h13	0.0191895	[6, 7]	Group607	20	2	[APOA1, APOA4]
GO:0098856	intestinal lipid absorption	GO_BiologicalProcess-GOA_14.11.2016_02h13	0.0191895	[3, 5, 6]	Group607	18.1818	2	[APOA1, APOA4]
GO:0034433	steroid esterification	GO_BiologicalProcess-GOA_14.11.2016_02h13	0.0191895	[5, 6]	Group607	18.1818	2	[APOA1, APOA4]
GO:0030299	intestinal cholesterol absorption	GO_BiologicalProcess-GOA_14.11.2016_02h13	0.0191895	[4, 5, 6, 7, 8]	Group607	18.1818	2	[APOA1, APOA4]
GO:0051004	regulation of lipoprotein lipase activity	GO_BiologicalProcess-GOA_14.11.2016_02h13	0.0191895	[6]	Group607	18.1818	2	[APOA1, APOA4]
GO:0034434	sterol esterification	GO_BiologicalProcess-GOA_14.11.2016_02h13	0.0191895	[6, 7]	Group607	18.1818	2	[APOA1, APOA4]
GO:0034435	cholesterol esterification	GO_BiologicalProcess-GOA_14.11.2016_02h13	0.0191895	[7, 8]	Group607	18.1818	2	[APOA1, APOA4]
GO:0043691	reverse cholesterol transport	GO_BiologicalProcess-GOA_14.11.2016_02h13	0.0191895	[7, 8]	Group607	18.1818	2	[APOA1, APOA4]
GO:0090208	positive regulation of triglyceride metabolic process	GO_BiologicalProcess-GOA_14.11.2016_02h13	0.0191895	[4, 5, 6, 7, 8, 9]	Group607	16.6667	2	[APOA1, APOA4]
GO:0044241	lipid digestion	GO_BiologicalProcess-GOA_14.11.2016_02h13	0.0191895	[4]	Group607	14.2857	2	[APOA1, APOA4]
GO:0034377	plasma lipoprotein particle assembly	GO_BiologicalProcess-GOA_14.11.2016_02h13	0.0191895	[3, 4, 6]	Group607	14.2857	2	[APOA1, APOA4]
GO:0045940	positive regulation of steroid metabolic process	GO_BiologicalProcess-GOA_14.11.2016_02h13	0.0191895	[4, 5, 6, 7]	Group607	13.3333	2	[APOA1, APOA4]
GO:0065005	protein-lipid complex assembly	GO_BiologicalProcess-GOA_14.11.2016_02h13	0.0191895	[5]	Group607	12.5	2	[APOA1, APOA4]
GO:0034367	macromolecular complex remodeling	GO_BiologicalProcess-GOA_14.11.2016_02h13	0.0191895	[4]	Group607	11.7647	2	[APOA1, APOA4]
GO:0034369	plasma lipoprotein particle remodeling	GO_BiologicalProcess-GOA_14.11.2016_02h13	0.0191895	[3, 4, 6]	Group607	11.7647	2	[APOA1, APOA4]
GO:0034368	protein-lipid complex remodeling	GO_BiologicalProcess-GOA_14.11.2016_02h13	0.0191895	[5]	Group607	11.7647	2	[APOA1, APOA4]
GO:0019433	triglyceride catabolic process	GO_BiologicalProcess-GOA_14.11.2016_02h13	0.0191895	[7, 8]	Group607	11.7647	2	[APOA1, APOA4]
GO:0050996	positive regulation of lipid catabolic process	GO_BiologicalProcess-GOA_14.11.2016_02h13	0.0191895	[4, 5, 6, 7]	Group607	10.5263	2	[APOA1, APOA4]
GO:0045923	positive regulation of fatty acid metabolic process	GO_BiologicalProcess-GOA_14.11.2016_02h13	0.0191895	[4, 5, 6, 7, 8, 9, 10]	Group607	10.5263	2	[APOA1, APOA4]
GO:0055090	acylglycerol homeostasis	GO_BiologicalProcess-GOA_14.11.2016_02h13	0.0191895	[6]	Group607	10	2	[APOA1, APOA4]
GO:0090207	regulation of triglyceride metabolic process	GO_BiologicalProcess-GOA_14.11.2016_02h13	0.0191895	[4, 5, 6, 7, 8]	Group607	10	2	[APOA1, APOA4]
GO:0070328	triglyceride homeostasis	GO_BiologicalProcess-GOA_14.11.2016_02h13	0.0191895	[7]	Group607	10	2	[APOA1, APOA4]
GO:0044058	regulation of digestive system process	GO_BiologicalProcess-GOA_14.11.2016_02h13	0.0191895	[4, 5]	Group607	9.52381	2	[APOA1, APOA4]
GO:0042304	regulation of fatty acid biosynthetic process	GO_BiologicalProcess-GOA_14.11.2016_02h13	0.0191895	[5, 6, 7, 8, 9, 10]	Group607	9.52381	2	[APOA1, APOA4]
GO:0046461	neutral lipid catabolic process	GO_BiologicalProcess-GOA_14.11.2016_02h13	0.0191895	[5, 6]	Group607	9.09091	2	[APOA1, APOA4]
GO:0046464	acylglycerol catabolic process	GO_BiologicalProcess-GOA_14.11.2016_02h13	0.0191895	[6, 7]	Group607	9.09091	2	[APOA1, APOA4]
GO:0071827	plasma lipoprotein particle organization	GO_BiologicalProcess-GOA_14.11.2016_02h13	0.0191895	[3, 5]	Group607	8.33333	2	[APOA1, APOA4]
GO:1902653	secondary alcohol biosynthetic process	GO_BiologicalProcess-GOA_14.11.2016_02h13	0.0191895	[6]	Group607	8	2	[APOA1, APOA4]
GO:0006695	cholesterol biosynthetic process	GO_BiologicalProcess-GOA_14.11.2016_02h13	0.0191895	[6, 7]	Group607	8	2	[APOA1, APOA4]
GO:0031102	neuron projection regeneration	GO_BiologicalProcess-GOA_14.11.2016_02h13	0.0191895	[4, 5, 6, 7, 8, 10, 11]	Group607	8	2	[APOA1, APOA4]
GO:0071825	protein-lipid complex subunit organization	GO_BiologicalProcess-GOA_14.11.2016_02h13	0.0191895	[4]	Group607	7.69231	2	[APOA1, APOA4]
GO:0046470	phosphatidylcholine metabolic process	GO_BiologicalProcess-GOA_14.11.2016_02h13	0.0191895	[4, 6, 7]	Group607	7.69231	2	[APOA1, APOA4]
GO:0046503	glycerolipid catabolic process	GO_BiologicalProcess-GOA_14.11.2016_02h13	0.0191895	[5, 6]	Group607	6.89655	2	[APOA1, APOA4]
GO:0016126	sterol biosynthetic process	GO_BiologicalProcess-GOA_14.11.2016_02h13	0.0191895	[5, 6]	Group607	6.45161	2	[APOA1, APOA4]
GO:0060193	positive regulation of lipase activity	GO_BiologicalProcess-GOA_14.11.2016_02h13	0.0191895	[6]	Group607	6.06061	2	[APOA1, APOA4]
GO:0033344	cholesterol efflux	GO_BiologicalProcess-GOA_14.11.2016_02h13	0.0191895	[7, 8]	Group607	5.88235	2	[APOA1, APOA4]
GO:0046889	positive regulation of lipid biosynthetic process	GO_BiologicalProcess-GOA_14.11.2016_02h13	0.0191895	[4, 5, 6, 7]	Group607	5.55556	2	[APOA1, APOA4]
GO:0097164	ammonium ion metabolic process	GO_BiologicalProcess-GOA_14.11.2016_02h13	0.0191895	[3]	Group607	4.7619	2	[APOA1, APOA4]
GO:0060191	regulation of lipase activity	GO_BiologicalProcess-GOA_14.11.2016_02h13	0.0191895	[5]	Group607	4.54545	2	[APOA1, APOA4]
GO:0019217	regulation of fatty acid metabolic process	GO_BiologicalProcess-GOA_14.11.2016_02h13	0.0191895	[5, 6, 8, 9]	Group607	4.34783	2	[APOA1, APOA4]
GO:0032071	regulation of endodeoxyribonuclease activity	GO_BiologicalProcess-GOA_14.11.2016_02h13	0.0200922	[6, 7, 8, 9]	Group378	33.3333	2	[HMGB1, NPM1]
GO:0070586	cell-cell adhesion involved in gastrulation	GO_BiologicalProcess-GOA_14.11.2016_02h13	0.0200922	[4, 5, 6, 7]	Group197	28.5714	2	[APOA1, RIC8A]
GO:0042541	hemoglobin biosynthetic process	GO_BiologicalProcess-GOA_14.11.2016_02h13	0.0200922	[5, 6]	Group206	28.5714	2	[INHA, INHBA]
GO:0006107	oxaloacetate metabolic process	GO_BiologicalProcess-GOA_14.11.2016_02h13	0.0200922	[7, 8]	Group317	28.5714	2	[ACLY, GOT2]
GO:0006108	malate metabolic process	GO_BiologicalProcess-GOA_14.11.2016_02h13	0.0200922	[7, 8]	Group320	28.5714	2	[FH, MDH2]
GO:0032070	regulation of deoxyribonuclease activity	GO_BiologicalProcess-GOA_14.11.2016_02h13	0.0200922	[5, 6, 7, 8]	Group378	28.5714	2	[HMGB1, NPM1]
GO:1903003	positive regulation of protein deubiquitination	GO_BiologicalProcess-GOA_14.11.2016_02h13	0.0262161	[6, 7, 8, 9, 10, 11]	Group330	50	2	[SART3, VCP]
GO:0001780	neutrophil homeostasis	GO_BiologicalProcess-GOA_14.11.2016_02h13	0.0262161	[3, 6]	Group133	25	2	[HMGB1, MTHFD1]
GO:0032075	positive regulation of nuclease activity	GO_BiologicalProcess-GOA_14.11.2016_02h13	0.0262161	[4, 5, 6, 7]	Group160	25	2	[HMGB2, HSPA5]
GO:0090085	regulation of protein deubiquitination	GO_BiologicalProcess-GOA_14.11.2016_02h13	0.0262161	[6, 7, 8, 9, 10]	Group330	25	2	[SART3, VCP]
GO:0042026	protein refolding	GO_BiologicalProcess-GOA_14.11.2016_02h13	0.0329871	[3]	Group196	22.2222	2	[HSPA8, HSPD1]
GO:0051187	cofactor catabolic process	GO_BiologicalProcess-GOA_14.11.2016_02h13	0.0329871	[4]	Group283	22.2222	2	[HMOX1, VCP]
GO:0051657	maintenance of organelle location	GO_BiologicalProcess-GOA_14.11.2016_02h13	0.0329871	[4, 5]	Group299	22.2222	2	[ALB, PAFAH1B1]
GO:0006103	2-oxoglutarate metabolic process	GO_BiologicalProcess-GOA_14.11.2016_02h13	0.0329871	[7, 8]	Group311	22.2222	2	[GOT2, IDH1]
GO:0046166	glyceraldehyde-3-phosphate biosynthetic process	GO_BiologicalProcess-GOA_14.11.2016_02h13	0.0403563	[5, 6]	Group414	100	2	[TKT, TPI1]
GO:1902165	regulation of intrinsic apoptotic signaling pathway in response to DNA damage by p53 class mediator	GO_BiologicalProcess-GOA_14.11.2016_02h13	0.0403563	[6, 7, 8, 9, 10]	Group008	20	2	[HNRNPK, MIF]
GO:0006531	aspartate metabolic process	GO_BiologicalProcess-GOA_14.11.2016_02h13	0.0403563	[4, 5, 6, 7, 8]	Group038	20	2	[ASS1, GOT2]
GO:0006704	glucocorticoid biosynthetic process	GO_BiologicalProcess-GOA_14.11.2016_02h13	0.0403563	[6]	Group046	20	2	[ATP1A1, CYP17A1]
GO:0000463	maturation of LSU-rRNA from tricistronic rRNA transcript (SSU-rRNA, 5.8S rRNA, LSU-rRNA)	GO_BiologicalProcess-GOA_14.11.2016_02h13	0.0403563	[6, 7, 9, 10, 11]	Group086	20	2	[PES1, RPL7]
GO:0032799	low-density lipoprotein receptor particle metabolic process	GO_BiologicalProcess-GOA_14.11.2016_02h13	0.0403563	[5, 6]	Group171	20	2	[ANXA2, HNRNPK]
GO:0000212	meiotic spindle organization	GO_BiologicalProcess-GOA_14.11.2016_02h13	0.0403563	[3, 4, 5, 6, 7]	Group209	20	2	[MYH9, PPP2R1A]
GO:0051131	chaperone-mediated protein complex assembly	GO_BiologicalProcess-GOA_14.11.2016_02h13	0.0403563	[6, 7]	Group280	20	2	[CCT2, CLU]
GO:0046184	aldehyde biosynthetic process	GO_BiologicalProcess-GOA_14.11.2016_02h13	0.0403563	[4]	Group414	20	2	[TKT, TPI1]
GO:0071281	cellular response to iron ion	GO_BiologicalProcess-GOA_14.11.2016_02h13	0.0482776	[6]	Group407	28.5714	2	[HMOX1, LOC101085148]
GO:0002834	regulation of response to tumor cell	GO_BiologicalProcess-GOA_14.11.2016_02h13	0.0482776	[4, 5]	Group555	22.2222	2	[HMGB1, HRG]
GO:0002837	regulation of immune response to tumor cell	GO_BiologicalProcess-GOA_14.11.2016_02h13	0.0482776	[4, 5, 6]	Group555	22.2222	2	[HMGB1, HRG]
GO:0044253	positive regulation of multicellular organismal metabolic process	GO_BiologicalProcess-GOA_14.11.2016_02h13	0.0482776	[3, 4, 5]	Group550	20	2	[F2, SERPINF2]
GO:0010714	positive regulation of collagen metabolic process	GO_BiologicalProcess-GOA_14.11.2016_02h13	0.0482776	[4, 5, 6, 7]	Group550	20	2	[F2, SERPINF2]
GO:0032967	positive regulation of collagen biosynthetic process	GO_BiologicalProcess-GOA_14.11.2016_02h13	0.0482776	[5, 6, 7, 8]	Group550	20	2	[F2, SERPINF2]
GO:0002418	immune response to tumor cell	GO_BiologicalProcess-GOA_14.11.2016_02h13	0.0482776	[3, 4]	Group555	20	2	[HMGB1, HRG]
GO:0071428	rRNA-containing ribonucleoprotein complex export from nucleus	GO_BiologicalProcess-GOA_14.11.2016_02h13	0.0482776	[5, 8, 9]	Group268	18.1818	2	[RPSA, XPO1]
GO:0010039	response to iron ion	GO_BiologicalProcess-GOA_14.11.2016_02h13	0.0482776	[5]	Group407	18.1818	2	[HMOX1, LOC101085148]
GO:0006458	'de novo' protein folding	GO_BiologicalProcess-GOA_14.11.2016_02h13	0.0482776	[3]	Group432	18.1818	2	[CCT2, HSPA8]
GO:0051084	'de novo' posttranslational protein folding	GO_BiologicalProcess-GOA_14.11.2016_02h13	0.0482776	[4]	Group432	18.1818	2	[CCT2, HSPA8]
GO:0072512	trivalent inorganic cation transport	GO_BiologicalProcess-GOA_14.11.2016_02h13	0.0482776	[6]	Group452	18.1818	2	[DNM2, LOC101085148]
GO:0015682	ferric iron transport	GO_BiologicalProcess-GOA_14.11.2016_02h13	0.0482776	[7, 9]	Group452	18.1818	2	[DNM2, LOC101085148]
GO:0032965	regulation of collagen biosynthetic process	GO_BiologicalProcess-GOA_14.11.2016_02h13	0.0482776	[5, 6, 7]	Group550	18.1818	2	[F2, SERPINF2]
GO:0002347	response to tumor cell	GO_BiologicalProcess-GOA_14.11.2016_02h13	0.0482776	[3]	Group555	18.1818	2	[HMGB1, HRG]

## Sheet: GO Molecular functions
GOID	GOTerm	Ontology Source	Group PValue	GOLevels	GOGroups	% Associated Genes	Nr. Genes	Associated Genes Found
GO:0003676	nucleic acid binding	GO_MolecularFunction-GOA_14.11.2016_02h13	2.56522e-15	[3]	Group142	6.07375	168	[ACTB, ACTG1, AEBP1, AHNAK, ALB, ANXA11, ANXA2, ARCN1, ASS1, BTF3, CANX, CAPRIN1, CCAR1, CCT3, CCT4, COL14A1, DCPS, DDX1, DDX17, DDX5, DYNC1H1, EEF1A1, EEF1A2, EEF1G, EEF2, EIF3D, EIF3I, EIF3J, EIF4A2, EIF4B, EIF5, EIF5B, ENO1, EZR, FKBP3, FLNA, FLNB, GANAB, GOT2, HADHB, HDLBP, HMGB1, HMGB2, HNRNPA2B1, HNRNPC, HNRNPK, HNRNPM, HNRNPR, HNRNPU, HSP90AB1, HSP90B1, HSPA8, HSPA9, HSPB1, ILF2, ILF3, JCH…
GO:0003723	RNA binding	GO_MolecularFunction-GOA_14.11.2016_02h13	2.56522e-15	[4]	Group142	11.7932	146	[AHNAK, ANXA11, ANXA2, ARCN1, ASS1, BTF3, CANX, CAPRIN1, CCAR1, CCT3, CCT4, COL14A1, DCPS, DDX1, DDX5, DYNC1H1, EEF1A1, EEF1A2, EEF1G, EEF2, EIF3D, EIF3I, EIF3J, EIF4A2, EIF4B, EIF5, EIF5B, ENO1, EZR, FKBP3, FLNA, FLNB, GANAB, GOT2, HADHB, HDLBP, HMGB1, HMGB2, HNRNPA2B1, HNRNPC, HNRNPK, HNRNPM, HNRNPR, HNRNPU, HSP90AB1, HSP90B1, HSPA8, HSPA9, HSPB1, ILF2, ILF3, KHDRBS1, KHDRBS2, KHDRBS3, KPNB1, K…
GO:0044822	poly(A) RNA binding	GO_MolecularFunction-GOA_14.11.2016_02h13	2.56522e-15	[5]	Group142	12.961	123	[AHNAK, ANXA11, ANXA2, ARCN1, ASS1, BTF3, CANX, CAPRIN1, CCAR1, CCT3, CCT4, COL14A1, DDX1, DDX5, DYNC1H1, EEF1A1, EEF2, EIF3D, EIF4A2, EIF5, EIF5B, ENO1, EZR, FKBP3, FLNA, FLNB, GANAB, GOT2, HADHB, HMGB1, HMGB2, HNRNPA2B1, HNRNPC, HNRNPK, HNRNPM, HNRNPR, HNRNPU, HSP90AB1, HSPA8, HSPA9, HSPB1, ILF2, ILF3, KHDRBS1, KHDRBS3, KPNB1, KTN1, LARP1, LOC101094897, MAP4, MDH2, MRTO4, MYH9, NAP1L1, NAP1L4, …
GO:1901265	nucleoside phosphate binding	GO_MolecularFunction-GOA_14.11.2016_02h13	8.50785e-07	[3]	Group111	5.59597	100	[ABCC5, ACLY, ACTA1, ACTA2, ACTB, ACTC1, ACTG1, ACTG2, ACTR1A, ACTR1B, ASS1, ATP1A1, CAT, CCT2, CCT3, CCT4, CCT5, CCT6A, CCT6B, CCT7, CCT8, DDX1, DDX17, DDX5, DGKE, DNM2, DNM3, DYNC1H1, EEF1A1, EEF1A2, EEF2, EHD2, EIF4A2, EIF4B, EIF5B, GAPDH, GAPDHS, GART, HADH, HNRNPA2B1, HNRNPC, HNRNPM, HNRNPR, HSP90AA1, HSP90AB1, HSP90B1, HSPA4L, HSPA5, HSPA8, HSPA9, HSPD1, HYOU1, IDH1, ILF2, KATNAL2, KIFC3, L…
GO:0000166	nucleotide binding	GO_MolecularFunction-GOA_14.11.2016_02h13	8.50785e-07	[3, 4]	Group111	5.59597	100	[ABCC5, ACLY, ACTA1, ACTA2, ACTB, ACTC1, ACTG1, ACTG2, ACTR1A, ACTR1B, ASS1, ATP1A1, CAT, CCT2, CCT3, CCT4, CCT5, CCT6A, CCT6B, CCT7, CCT8, DDX1, DDX17, DDX5, DGKE, DNM2, DNM3, DYNC1H1, EEF1A1, EEF1A2, EEF2, EHD2, EIF4A2, EIF4B, EIF5B, GAPDH, GAPDHS, GART, HADH, HNRNPA2B1, HNRNPC, HNRNPM, HNRNPR, HSP90AA1, HSP90AB1, HSP90B1, HSPA4L, HSPA5, HSPA8, HSPA9, HSPD1, HYOU1, IDH1, ILF2, KATNAL2, KIFC3, L…
GO:0001882	nucleoside binding	GO_MolecularFunction-GOA_14.11.2016_02h13	0.00121602	[3]	Group153	5.19481	72	[ABCC5, ACLY, ACTA1, ACTA2, ACTB, ACTC1, ACTG1, ACTG2, ACTR1A, ACTR1B, ASS1, ATP1A1, CCT2, CCT3, CCT4, CCT5, CCT6A, CCT6B, CCT7, CCT8, DDX1, DDX17, DDX5, DGKE, DNM2, DNM3, DYNC1H1, EEF1A1, EEF1A2, EEF2, EHD2, EIF4A2, EIF5B, GART, HSP90AA1, HSP90AB1, HSP90B1, HSPA4L, HSPA5, HSPA8, HSPA9, HSPD1, HYOU1, ILF2, KATNAL2, KIFC3, LOC101081992, LOC101083959, LOC101096402, LOC101099268, MTHFD1, MTHFD1L, MY…
GO:0001883	purine nucleoside binding	GO_MolecularFunction-GOA_14.11.2016_02h13	0.00121602	[4]	Group153	5.21739	72	[ABCC5, ACLY, ACTA1, ACTA2, ACTB, ACTC1, ACTG1, ACTG2, ACTR1A, ACTR1B, ASS1, ATP1A1, CCT2, CCT3, CCT4, CCT5, CCT6A, CCT6B, CCT7, CCT8, DDX1, DDX17, DDX5, DGKE, DNM2, DNM3, DYNC1H1, EEF1A1, EEF1A2, EEF2, EHD2, EIF4A2, EIF5B, GART, HSP90AA1, HSP90AB1, HSP90B1, HSPA4L, HSPA5, HSPA8, HSPA9, HSPD1, HYOU1, ILF2, KATNAL2, KIFC3, LOC101081992, LOC101083959, LOC101096402, LOC101099268, MTHFD1, MTHFD1L, MY…
GO:0032549	ribonucleoside binding	GO_MolecularFunction-GOA_14.11.2016_02h13	0.00121602	[4]	Group153	5.20984	72	[ABCC5, ACLY, ACTA1, ACTA2, ACTB, ACTC1, ACTG1, ACTG2, ACTR1A, ACTR1B, ASS1, ATP1A1, CCT2, CCT3, CCT4, CCT5, CCT6A, CCT6B, CCT7, CCT8, DDX1, DDX17, DDX5, DGKE, DNM2, DNM3, DYNC1H1, EEF1A1, EEF1A2, EEF2, EHD2, EIF4A2, EIF5B, GART, HSP90AA1, HSP90AB1, HSP90B1, HSPA4L, HSPA5, HSPA8, HSPA9, HSPD1, HYOU1, ILF2, KATNAL2, KIFC3, LOC101081992, LOC101083959, LOC101096402, LOC101099268, MTHFD1, MTHFD1L, MY…
GO:0032553	ribonucleotide binding	GO_MolecularFunction-GOA_14.11.2016_02h13	0.00121602	[3, 4, 5]	Group153	5.08834	72	[ABCC5, ACLY, ACTA1, ACTA2, ACTB, ACTC1, ACTG1, ACTG2, ACTR1A, ACTR1B, ASS1, ATP1A1, CCT2, CCT3, CCT4, CCT5, CCT6A, CCT6B, CCT7, CCT8, DDX1, DDX17, DDX5, DGKE, DNM2, DNM3, DYNC1H1, EEF1A1, EEF1A2, EEF2, EHD2, EIF4A2, EIF5B, GART, HSP90AA1, HSP90AB1, HSP90B1, HSPA4L, HSPA5, HSPA8, HSPA9, HSPD1, HYOU1, ILF2, KATNAL2, KIFC3, LOC101081992, LOC101083959, LOC101096402, LOC101099268, MTHFD1, MTHFD1L, MY…
GO:0035639	purine ribonucleoside triphosphate binding	GO_MolecularFunction-GOA_14.11.2016_02h13	0.00121602	[4]	Group153	5.24399	72	[ABCC5, ACLY, ACTA1, ACTA2, ACTB, ACTC1, ACTG1, ACTG2, ACTR1A, ACTR1B, ASS1, ATP1A1, CCT2, CCT3, CCT4, CCT5, CCT6A, CCT6B, CCT7, CCT8, DDX1, DDX17, DDX5, DGKE, DNM2, DNM3, DYNC1H1, EEF1A1, EEF1A2, EEF2, EHD2, EIF4A2, EIF5B, GART, HSP90AA1, HSP90AB1, HSP90B1, HSPA4L, HSPA5, HSPA8, HSPA9, HSPD1, HYOU1, ILF2, KATNAL2, KIFC3, LOC101081992, LOC101083959, LOC101096402, LOC101099268, MTHFD1, MTHFD1L, MY…
GO:0017076	purine nucleotide binding	GO_MolecularFunction-GOA_14.11.2016_02h13	0.00121602	[4, 5]	Group153	5.10276	72	[ABCC5, ACLY, ACTA1, ACTA2, ACTB, ACTC1, ACTG1, ACTG2, ACTR1A, ACTR1B, ASS1, ATP1A1, CCT2, CCT3, CCT4, CCT5, CCT6A, CCT6B, CCT7, CCT8, DDX1, DDX17, DDX5, DGKE, DNM2, DNM3, DYNC1H1, EEF1A1, EEF1A2, EEF2, EHD2, EIF4A2, EIF5B, GART, HSP90AA1, HSP90AB1, HSP90B1, HSPA4L, HSPA5, HSPA8, HSPA9, HSPD1, HYOU1, ILF2, KATNAL2, KIFC3, LOC101081992, LOC101083959, LOC101096402, LOC101099268, MTHFD1, MTHFD1L, MY…
GO:0032550	purine ribonucleoside binding	GO_MolecularFunction-GOA_14.11.2016_02h13	0.00121602	[5]	Group153	5.22117	72	[ABCC5, ACLY, ACTA1, ACTA2, ACTB, ACTC1, ACTG1, ACTG2, ACTR1A, ACTR1B, ASS1, ATP1A1, CCT2, CCT3, CCT4, CCT5, CCT6A, CCT6B, CCT7, CCT8, DDX1, DDX17, DDX5, DGKE, DNM2, DNM3, DYNC1H1, EEF1A1, EEF1A2, EEF2, EHD2, EIF4A2, EIF5B, GART, HSP90AA1, HSP90AB1, HSP90B1, HSPA4L, HSPA5, HSPA8, HSPA9, HSPD1, HYOU1, ILF2, KATNAL2, KIFC3, LOC101081992, LOC101083959, LOC101096402, LOC101099268, MTHFD1, MTHFD1L, MY…
GO:0032555	purine ribonucleotide binding	GO_MolecularFunction-GOA_14.11.2016_02h13	0.00121602	[4, 5, 6]	Group153	5.12456	72	[ABCC5, ACLY, ACTA1, ACTA2, ACTB, ACTC1, ACTG1, ACTG2, ACTR1A, ACTR1B, ASS1, ATP1A1, CCT2, CCT3, CCT4, CCT5, CCT6A, CCT6B, CCT7, CCT8, DDX1, DDX17, DDX5, DGKE, DNM2, DNM3, DYNC1H1, EEF1A1, EEF1A2, EEF2, EHD2, EIF4A2, EIF5B, GART, HSP90AA1, HSP90AB1, HSP90B1, HSPA4L, HSPA5, HSPA8, HSPA9, HSPD1, HYOU1, ILF2, KATNAL2, KIFC3, LOC101081992, LOC101083959, LOC101096402, LOC101099268, MTHFD1, MTHFD1L, MY…
GO:0019899	enzyme binding	GO_MolecularFunction-GOA_14.11.2016_02h13	0.00997445	[3]	Group050	4.8062	62	[A2M, ACTA2, ACTB, ACTG1, ANXA2, APOA1, ATP6V1E1, ATP6V1G1, CAP1, CAT, CCT2, CDH2, CLTC, CLU, COMP, CUL3, CYFIP1, DLG3, ECM1, EEF1A1, EEF1A2, EEF2, ENO1, EZR, FLNA, FN1, GPR37, GSTM3, HMGB1, HSP90AB1, HSP90B1, HSPA5, HSPA8, HSPA9, HSPB1, ITGB1, KPNB1, LOC101096402, MLEC, NPM1, NUDT21, PFKL, PPIB, RPS19, RPS2, SART3, SERPINA1, SERPINC1, SERPINF2, SFPQ, SPTBN1, TCP1, TUBA4A, TUBB, UBQLN1, VCL, VCP,…
GO:0030554	adenyl nucleotide binding	GO_MolecularFunction-GOA_14.11.2016_02h13	0.00121602	[5, 6]	Group153	4.7153	53	[ABCC5, ACLY, ACTA1, ACTA2, ACTB, ACTC1, ACTG1, ACTG2, ACTR1A, ACTR1B, ASS1, ATP1A1, CCT2, CCT3, CCT4, CCT5, CCT6A, CCT6B, CCT7, CCT8, DDX1, DDX17, DDX5, DGKE, DYNC1H1, EIF4A2, GART, HSP90AA1, HSP90AB1, HSP90B1, HSPA4L, HSPA5, HSPA8, HSPA9, HSPD1, HYOU1, ILF2, KATNAL2, KIFC3, MTHFD1, MTHFD1L, MYH10, MYH11, MYH9, PFKL, PGK1, PSMC3, RUVBL2, SCYL3, SMC1A, SMC3, TCP1, VCP]
GO:0032559	adenyl ribonucleotide binding	GO_MolecularFunction-GOA_14.11.2016_02h13	0.00121602	[5, 6, 7]	Group153	4.73637	53	[ABCC5, ACLY, ACTA1, ACTA2, ACTB, ACTC1, ACTG1, ACTG2, ACTR1A, ACTR1B, ASS1, ATP1A1, CCT2, CCT3, CCT4, CCT5, CCT6A, CCT6B, CCT7, CCT8, DDX1, DDX17, DDX5, DGKE, DYNC1H1, EIF4A2, GART, HSP90AA1, HSP90AB1, HSP90B1, HSPA4L, HSPA5, HSPA8, HSPA9, HSPD1, HYOU1, ILF2, KATNAL2, KIFC3, MTHFD1, MTHFD1L, MYH10, MYH11, MYH9, PFKL, PGK1, PSMC3, RUVBL2, SCYL3, SMC1A, SMC3, TCP1, VCP]
GO:0005524	ATP binding	GO_MolecularFunction-GOA_14.11.2016_02h13	0.00121602	[5, 6, 7, 8]	Group153	4.82696	53	[ABCC5, ACLY, ACTA1, ACTA2, ACTB, ACTC1, ACTG1, ACTG2, ACTR1A, ACTR1B, ASS1, ATP1A1, CCT2, CCT3, CCT4, CCT5, CCT6A, CCT6B, CCT7, CCT8, DDX1, DDX17, DDX5, DGKE, DYNC1H1, EIF4A2, GART, HSP90AA1, HSP90AB1, HSP90B1, HSPA4L, HSPA5, HSPA8, HSPA9, HSPD1, HYOU1, ILF2, KATNAL2, KIFC3, MTHFD1, MTHFD1L, MYH10, MYH11, MYH9, PFKL, PGK1, PSMC3, RUVBL2, SCYL3, SMC1A, SMC3, TCP1, VCP]
GO:0042802	identical protein binding	GO_MolecularFunction-GOA_14.11.2016_02h13	0.0123696	[3]	Group072	5.06329	44	[ACTB, ACTG1, ALB, APOA1, ASS1, CAT, CCT7, COL1A1, COL1A2, CUL3, FBLN1, FLNA, FLNB, FN1, GOT2, GSTM3, HMOX1, HSP90AA1, HSPB1, IDH1, INHBA, JCHAIN, KHDRBS1, MYH9, MYOM3, NONO, NPM1, NUDT21, PAFAH1B1, PFKL, PRDX1, PSMD7, RPS19, RUVBL2, SERPINA1, SERPINF2, SH3GL1, TKT, TTR, UBQLN1, UBQLN4, VCP, VIM, YWHAZ]
GO:0050839	cell adhesion molecule binding	GO_MolecularFunction-GOA_14.11.2016_02h13	7.0567e-13	[3]	Group149	12.4638	43	[AHNAK, ANXA2, CCT8, CNN3, EEF1G, EEF2, EIF5, ENO1, EZR, FGA, FGB, FGG, FLNA, FLNB, FN1, HNRNPK, HSP90AB1, HSPA5, HSPA8, IDH1, ITGA6, ITGB1, KTN1, LARP1, MYH9, P4HB, PRDX1, RPL14, RPL23A, RPL24, RPL34, RPS2, RPS26, SH3GL1, SND1, SPTBN1, THBS1, THBS4, TLN1, VCL, VTN, YWHAB, YWHAZ]
GO:0008092	cytoskeletal protein binding	GO_MolecularFunction-GOA_14.11.2016_02h13	1.48178e-05	[3]	Group032	6.94669	43	[ACTB, ACTC1, ACTG1, ANXA2, ARPC2, ARPC3, CAP1, CCT5, CFL1, CFL2, CNN3, DNM2, DNM3, DPYSL3, DSTN, EZR, FLNA, FLNB, GAPDH, GC, GSN, ITGB1, KATNAL2, KIFC3, KTN1, LOC101085247, MAP1B, MAP1LC3B, MAP4, MYH10, MYH11, MYH9, MYL9, PAFAH1B1, SPTBN1, SYNPO, TLN1, TLN2, TPM1, TPM2, TPM4, VCL, YWHAH]
GO:0016817	hydrolase activity, acting on acid anhydrides	GO_MolecularFunction-GOA_14.11.2016_02h13	1.47852e-05	[3]	Group144	7.09459	42	[ABCC5, ACTC1, ATP1A1, ATP6V1D, ATP6V1E1, ATP6V1F, ATP6V1G1, ATP6V1G2, DCPS, DDX1, DDX17, DDX5, DNM2, DNM3, DYNC1H1, EEF1A1, EEF1A2, EEF2, EIF4A2, EIF5B, HSPA5, HSPA8, KATNAL2, KIFC3, LOC101081992, LOC101083959, LOC101096402, LOC101099268, MYH10, MYH11, MYH9, PSMC3, RUVBL2, TUBA4A, TUBA8, TUBAL3, TUBB, TUBB1, TUBB4A, TUBB4B, TUBB6, VCP]
GO:0016818	hydrolase activity, acting on acid anhydrides, in phosphorus-containing anhydrides	GO_MolecularFunction-GOA_14.11.2016_02h13	1.47852e-05	[4]	Group144	7.15503	42	[ABCC5, ACTC1, ATP1A1, ATP6V1D, ATP6V1E1, ATP6V1F, ATP6V1G1, ATP6V1G2, DCPS, DDX1, DDX17, DDX5, DNM2, DNM3, DYNC1H1, EEF1A1, EEF1A2, EEF2, EIF4A2, EIF5B, HSPA5, HSPA8, KATNAL2, KIFC3, LOC101081992, LOC101083959, LOC101096402, LOC101099268, MYH10, MYH11, MYH9, PSMC3, RUVBL2, TUBA4A, TUBA8, TUBAL3, TUBB, TUBB1, TUBB4A, TUBB4B, TUBB6, VCP]
GO:0016462	pyrophosphatase activity	GO_MolecularFunction-GOA_14.11.2016_02h13	1.47852e-05	[5]	Group144	7.19178	42	[ABCC5, ACTC1, ATP1A1, ATP6V1D, ATP6V1E1, ATP6V1F, ATP6V1G1, ATP6V1G2, DCPS, DDX1, DDX17, DDX5, DNM2, DNM3, DYNC1H1, EEF1A1, EEF1A2, EEF2, EIF4A2, EIF5B, HSPA5, HSPA8, KATNAL2, KIFC3, LOC101081992, LOC101083959, LOC101096402, LOC101099268, MYH10, MYH11, MYH9, PSMC3, RUVBL2, TUBA4A, TUBA8, TUBAL3, TUBB, TUBB1, TUBB4A, TUBB4B, TUBB6, VCP]
GO:0017111	nucleoside-triphosphatase activity	GO_MolecularFunction-GOA_14.11.2016_02h13	1.47852e-05	[6]	Group144	7.40072	41	[ABCC5, ACTC1, ATP1A1, ATP6V1D, ATP6V1E1, ATP6V1F, ATP6V1G1, ATP6V1G2, DDX1, DDX17, DDX5, DNM2, DNM3, DYNC1H1, EEF1A1, EEF1A2, EEF2, EIF4A2, EIF5B, HSPA5, HSPA8, KATNAL2, KIFC3, LOC101081992, LOC101083959, LOC101096402, LOC101099268, MYH10, MYH11, MYH9, PSMC3, RUVBL2, TUBA4A, TUBA8, TUBAL3, TUBB, TUBB1, TUBB4A, TUBB4B, TUBB6, VCP]
GO:0032403	protein complex binding	GO_MolecularFunction-GOA_14.11.2016_02h13	4.40683e-06	[3]	Group063	8.01782	36	[ANXA11, ARPC2, CFL2, COMP, CYFIP1, DSTN, EZR, FBLN1, FLNA, FN1, HRG, HSP90AB1, HSPA8, ITGA6, ITGB1, JCHAIN, MYH10, MYH9, P4HB, PCOLCE, PPIB, SERPINH1, SLC25A3, SMC1A, SMC3, THBS1, THBS4, TLN1, TLN2, TPM1, TPM2, TPM4, VCL, VCP, VIM, VTN]
GO:0098631	protein binding involved in cell adhesion	GO_MolecularFunction-GOA_14.11.2016_02h13	7.0567e-13	[3]	Group149	14.4628	35	[AHNAK, ANXA2, CCT8, CNN3, EEF1G, EEF2, EIF5, ENO1, EZR, FLNA, FLNB, HNRNPK, HSP90AB1, HSPA5, HSPA8, IDH1, ITGA6, ITGB1, KTN1, LARP1, MYH9, PRDX1, RPL14, RPL23A, RPL24, RPL34, RPS2, RPS26, SH3GL1, SND1, SPTBN1, TLN1, VCL, YWHAB, YWHAZ]
GO:0045296	cadherin binding	GO_MolecularFunction-GOA_14.11.2016_02h13	7.0567e-13	[4]	Group149	14.5228	35	[AHNAK, ANXA2, CCT8, CNN3, EEF1G, EEF2, EIF5, ENO1, EZR, FLNA, FLNB, HNRNPK, HSP90AB1, HSPA5, HSPA8, IDH1, ITGA6, ITGB1, KTN1, LARP1, MYH9, PRDX1, RPL14, RPL23A, RPL24, RPL34, RPS2, RPS26, SH3GL1, SND1, SPTBN1, TLN1, VCL, YWHAB, YWHAZ]
GO:0098632	protein binding involved in cell-cell adhesion	GO_MolecularFunction-GOA_14.11.2016_02h13	7.0567e-13	[4]	Group149	14.7679	35	[AHNAK, ANXA2, CCT8, CNN3, EEF1G, EEF2, EIF5, ENO1, EZR, FLNA, FLNB, HNRNPK, HSP90AB1, HSPA5, HSPA8, IDH1, ITGA6, ITGB1, KTN1, LARP1, MYH9, PRDX1, RPL14, RPL23A, RPL24, RPL34, RPS2, RPS26, SH3GL1, SND1, SPTBN1, TLN1, VCL, YWHAB, YWHAZ]
GO:0098641	cadherin binding involved in cell-cell adhesion	GO_MolecularFunction-GOA_14.11.2016_02h13	7.0567e-13	[5]	Group149	15.0862	35	[AHNAK, ANXA2, CCT8, CNN3, EEF1G, EEF2, EIF5, ENO1, EZR, FLNA, FLNB, HNRNPK, HSP90AB1, HSPA5, HSPA8, IDH1, ITGA6, ITGB1, KTN1, LARP1, MYH9, PRDX1, RPL14, RPL23A, RPL24, RPL34, RPS2, RPS26, SH3GL1, SND1, SPTBN1, TLN1, VCL, YWHAB, YWHAZ]
GO:0005509	calcium ion binding	GO_MolecularFunction-GOA_14.11.2016_02h13	0.0512699	[5]	Group025	5.10397	27	[ANXA11, ANXA2, ANXA5, CALR3, CALU, CANX, CDH2, CLEC3B, COMP, EHD2, F10, F2, F9, FBLN1, FKBP10, HSPG2, LOC101085247, MYL6, MYL6B, MYL9, NUCB1, PRKCSH, PROS1, SMOC1, THBS1, THBS4, VCAN]
GO:0061134	peptidase regulator activity	GO_MolecularFunction-GOA_14.11.2016_02h13	4.12752e-08	[3]	Group151	18.3099	26	[A2M, AHSG, C5, COL6A3, FBLN1, FN1, HRG, ITIH1, ITIH2, ITIH3, ITIH4, LOC101080976, LOC101094346, PCOLCE, RPS27L, SERPINA1, SERPINA9, SERPINB12, SERPINC1, SERPIND1, SERPINE2, SERPINF1, SERPINF2, SERPING1, SERPINH1, VCP]
GO:0003779	actin binding	GO_MolecularFunction-GOA_14.11.2016_02h13	1.07349e-05	[4]	Group012	9.15751	25	[ARPC2, ARPC3, CAP1, CFL1, CFL2, CNN3, DSTN, EZR, FLNA, FLNB, GC, GSN, ITGB1, MYH10, MYH11, MYH9, SPTBN1, SYNPO, TLN1, TLN2, TPM1, TPM2, TPM4, VCL, YWHAH]
GO:0004857	enzyme inhibitor activity	GO_MolecularFunction-GOA_14.11.2016_02h13	4.12752e-08	[3]	Group151	9.91736	24	[A2M, AHSG, ANXA2, C5, COL6A3, HRG, HSPB1, ITIH1, ITIH2, ITIH3, ITIH4, LOC101080976, LOC101094346, NPM1, SERPINA1, SERPINA9, SERPINB12, SERPINC1, SERPIND1, SERPINE2, SERPINF1, SERPINF2, SERPING1, SERPINH1]
GO:0016887	ATPase activity	GO_MolecularFunction-GOA_14.11.2016_02h13	0.0117867	[7]	Group127	6.14525	22	[ABCC5, ACTC1, ATP1A1, ATP6V1D, ATP6V1E1, ATP6V1F, ATP6V1G1, ATP6V1G2, DDX1, DDX17, DDX5, DYNC1H1, EIF4A2, HSPA5, HSPA8, KATNAL2, KIFC3, MYH10, MYH9, PSMC3, RUVBL2, VCP]
GO:0030414	peptidase inhibitor activity	GO_MolecularFunction-GOA_14.11.2016_02h13	4.12752e-08	[4]	Group151	17.5	21	[A2M, AHSG, C5, COL6A3, HRG, ITIH1, ITIH2, ITIH3, ITIH4, LOC101080976, LOC101094346, SERPINA1, SERPINA9, SERPINB12, SERPINC1, SERPIND1, SERPINE2, SERPINF1, SERPINF2, SERPING1, SERPINH1]
GO:0061135	endopeptidase regulator activity	GO_MolecularFunction-GOA_14.11.2016_02h13	4.12752e-08	[4]	Group151	17.6471	21	[A2M, AHSG, C5, COL6A3, HRG, ITIH1, ITIH2, ITIH3, ITIH4, LOC101080976, LOC101094346, SERPINA1, SERPINA9, SERPINB12, SERPINC1, SERPIND1, SERPINE2, SERPINF1, SERPINF2, SERPING1, SERPINH1]
GO:0004866	endopeptidase inhibitor activity	GO_MolecularFunction-GOA_14.11.2016_02h13	4.12752e-08	[5]	Group151	18.5841	21	[A2M, AHSG, C5, COL6A3, HRG, ITIH1, ITIH2, ITIH3, ITIH4, LOC101080976, LOC101094346, SERPINA1, SERPINA9, SERPINB12, SERPINC1, SERPIND1, SERPINE2, SERPINF1, SERPINF2, SERPING1, SERPINH1]
GO:0046982	protein heterodimerization activity	GO_MolecularFunction-GOA_14.11.2016_02h13	0.000661595	[4]	Group086	7.69231	21	[CUL3, ITGB1, KHDRBS2, LOC101085206, LOC101085717, LOC101085975, LOC101091533, LOC101094019, LOC101096566, LOC101096808, LOC101100989, LOC105260540, LOC105260541, NPM1, P4HB, PPP2R1A, PRMT5, SMC1A, SMC3, TAF6, YWHAH]
GO:0019904	protein domain specific binding	GO_MolecularFunction-GOA_14.11.2016_02h13	0.0278881	[3]	Group052	5.76923	21	[CLEC3B, CUL3, DNM2, EHD2, EZR, HMGB2, HNRNPM, HSPA5, HSPA8, KHDRBS2, KPNB1, MYH9, PLG, SRSF5, TLN1, VCP, YWHAB, YWHAG, YWHAH, YWHAQ, YWHAZ]
GO:0019001	guanyl nucleotide binding	GO_MolecularFunction-GOA_14.11.2016_02h13	0.0168407	[5, 6]	Group145	6.33333	19	[DNM2, DNM3, EEF1A1, EEF1A2, EEF2, EHD2, EIF5B, LOC101081992, LOC101083959, LOC101096402, LOC101099268, TUBA4A, TUBA8, TUBAL3, TUBB, TUBB1, TUBB4A, TUBB4B, TUBB6]
GO:0032561	guanyl ribonucleotide binding	GO_MolecularFunction-GOA_14.11.2016_02h13	0.0168407	[5, 6, 7]	Group145	6.35452	19	[DNM2, DNM3, EEF1A1, EEF1A2, EEF2, EHD2, EIF5B, LOC101081992, LOC101083959, LOC101096402, LOC101099268, TUBA4A, TUBA8, TUBAL3, TUBB, TUBB1, TUBB4A, TUBB4B, TUBB6]
GO:0005525	GTP binding	GO_MolecularFunction-GOA_14.11.2016_02h13	0.0168407	[5, 6, 7, 8]	Group145	6.66667	19	[DNM2, DNM3, EEF1A1, EEF1A2, EEF2, EHD2, EIF5B, LOC101081992, LOC101083959, LOC101096402, LOC101099268, TUBA4A, TUBA8, TUBAL3, TUBB, TUBB1, TUBB4A, TUBB4B, TUBB6]
GO:0051082	unfolded protein binding	GO_MolecularFunction-GOA_14.11.2016_02h13	3.49254e-12	[3]	Group098	28.125	18	[CALR3, CANX, CCT2, CCT3, CCT4, CCT5, CCT6A, CCT6B, CCT7, CCT8, HSP90AA1, HSP90AB1, HSP90B1, HSPA8, HSPA9, NPM1, SERPINH1, TCP1]
GO:0003924	GTPase activity	GO_MolecularFunction-GOA_14.11.2016_02h13	0.0168407	[7]	Group145	12.3288	18	[DNM2, DNM3, EEF1A1, EEF1A2, EEF2, EIF5B, LOC101081992, LOC101083959, LOC101096402, LOC101099268, TUBA4A, TUBA8, TUBAL3, TUBB, TUBB1, TUBB4A, TUBB4B, TUBB6]
GO:0004867	serine-type endopeptidase inhibitor activity	GO_MolecularFunction-GOA_14.11.2016_02h13	4.12752e-08	[6]	Group151	29.8246	17	[A2M, COL6A3, HRG, ITIH1, ITIH2, ITIH3, ITIH4, SERPINA1, SERPINA9, SERPINB12, SERPINC1, SERPIND1, SERPINE2, SERPINF1, SERPINF2, SERPING1, SERPINH1]
GO:0042623	ATPase activity, coupled	GO_MolecularFunction-GOA_14.11.2016_02h13	0.0117867	[8]	Group127	6.34328	17	[ABCC5, ATP1A1, ATP6V1D, ATP6V1E1, ATP6V1F, ATP6V1G1, ATP6V1G2, DDX1, DDX17, DDX5, EIF4A2, HSPA8, KATNAL2, MYH10, MYH9, PSMC3, RUVBL2]
GO:0044389	ubiquitin-like protein ligase binding	GO_MolecularFunction-GOA_14.11.2016_02h13	0.0181852	[4]	Group132	6.49351	15	[ACTG1, CCT2, CLU, CUL3, DLG3, GPR37, HSPA5, HSPA8, HSPA9, LOC101096402, TCP1, TUBB, VCL, VCP, YWHAZ]
GO:0031625	ubiquitin protein ligase binding	GO_MolecularFunction-GOA_14.11.2016_02h13	0.0181852	[5]	Group132	6.57895	15	[ACTG1, CCT2, CLU, CUL3, DLG3, GPR37, HSPA5, HSPA8, HSPA9, LOC101096402, TCP1, TUBB, VCL, VCP, YWHAZ]
GO:0051015	actin filament binding	GO_MolecularFunction-GOA_14.11.2016_02h13	3.49501e-05	[4, 5]	Group097	13.2653	13	[ARPC2, CFL2, DSTN, EZR, FLNA, MYH10, MYH9, TLN1, TLN2, TPM1, TPM2, TPM4, VCL]
GO:0005539	glycosaminoglycan binding	GO_MolecularFunction-GOA_14.11.2016_02h13	0.000993024	[3]	Group113	10	12	[CLEC3B, COMP, CRISPLD2, HRG, JCHAIN, LRPAP1, PCOLCE, SERPINC1, SERPINE2, THBS1, THBS4, VCAN]
GO:0003729	mRNA binding	GO_MolecularFunction-GOA_14.11.2016_02h13	0.00211884	[6]	Group083	9.16031	12	[HNRNPA2B1, HNRNPC, LARP1, NUDT21, RNPS1, RPL13A, RPS13, RPS14, RPS2, RPS26, RPS5, SF3B1]
GO:0008135	translation factor activity, RNA binding	GO_MolecularFunction-GOA_14.11.2016_02h13	1.17222e-05	[5]	Group033	17.1875	11	[EEF1A1, EEF1A2, EEF1G, EIF3D, EIF3I, EIF3J, EIF4B, EIF5, EIF5B, LOC101083959, LOC101090225]
GO:0002020	protease binding	GO_MolecularFunction-GOA_14.11.2016_02h13	0.000112111	[4]	Group045	13.5802	11	[A2M, ANXA2, COMP, ECM1, FN1, ITGB1, SART3, SERPINA1, SERPINC1, SERPINF2, VCP]
GO:0046906	tetrapyrrole binding	GO_MolecularFunction-GOA_14.11.2016_02h13	0.000331486	[3]	Group134	12.987	10	[CAT, CYP17A1, HBE1, HBQ1, HMOX1, HRG, LOC101091558, LOC101098159, PGRMC1, PGRMC2]
GO:0020037	heme binding	GO_MolecularFunction-GOA_14.11.2016_02h13	0.000331486	[4]	Group134	14.0845	10	[CAT, CYP17A1, HBE1, HBQ1, HMOX1, HRG, LOC101091558, LOC101098159, PGRMC1, PGRMC2]
GO:0008201	heparin binding	GO_MolecularFunction-GOA_14.11.2016_02h13	0.000993024	[3, 4]	Group113	11.6279	10	[CLEC3B, COMP, CRISPLD2, HRG, LRPAP1, PCOLCE, SERPINC1, SERPINE2, THBS1, THBS4]
GO:0017171	serine hydrolase activity	GO_MolecularFunction-GOA_14.11.2016_02h13	0.0450495	[3]	Group140	6.57895	10	[AEBP1, CFI, CPXM1, F10, F2, F9, HP, HTRA1, LOC101085453, PLG]
GO:0008236	serine-type peptidase activity	GO_MolecularFunction-GOA_14.11.2016_02h13	0.0450495	[4, 5]	Group140	6.66667	10	[AEBP1, CFI, CPXM1, F10, F2, F9, HP, HTRA1, LOC101085453, PLG]
GO:0016860	intramolecular oxidoreductase activity	GO_MolecularFunction-GOA_14.11.2016_02h13	7.48149e-06	[3]	Group000	22.5	9	[ERP44, MIF, P4HB, PDIA3, PDIA4, PDIA6, RPIA, TPI1, TXNDC5]
GO:0003725	double-stranded RNA binding	GO_MolecularFunction-GOA_14.11.2016_02h13	3.58075e-05	[5]	Group071	18.75	9	[DDX1, EIF4B, HMGB1, HSP90AB1, ILF2, ILF3, LOC101096402, TUBB4B, VIM]
GO:0019843	rRNA binding	GO_MolecularFunction-GOA_14.11.2016_02h13	2.14439e-05	[5]	Group047	22.8571	8	[MRTO4, RPL23, RPL5, RPS13, RPS14, RPS4X, RPS5, RPS9]
GO:0001948	glycoprotein binding	GO_MolecularFunction-GOA_14.11.2016_02h13	0.0022398	[3]	Group078	11.9403	8	[AZGP1, COMP, FLNA, HRG, HSPA5, SERPINA1, VCL, VIM]
GO:0005178	integrin binding	GO_MolecularFunction-GOA_14.11.2016_02h13	0.0032372	[4]	Group021	11.2676	8	[FN1, ITGA6, ITGB1, P4HB, THBS1, THBS4, TLN1, VTN]
GO:0004252	serine-type endopeptidase activity	GO_MolecularFunction-GOA_14.11.2016_02h13	0.0450495	[5, 6]	Group140	6.29921	8	[CFI, F10, F2, F9, HP, HTRA1, LOC101085453, PLG]
GO:0003743	translation initiation factor activity	GO_MolecularFunction-GOA_14.11.2016_02h13	0.000252165	[6]	Group100	18.9189	7	[EIF3D, EIF3I, EIF3J, EIF4B, EIF5, EIF5B, LOC101090225]
GO:0003727	single-stranded RNA binding	GO_MolecularFunction-GOA_14.11.2016_02h13	0.00186234	[5]	Group139	13.7255	7	[DDX1, EIF4B, HMGB1, KHDRBS1, KHDRBS2, PABPC4, SYNCRIP]
GO:0043021	ribonucleoprotein complex binding	GO_MolecularFunction-GOA_14.11.2016_02h13	0.0190751	[3]	Group074	8.97436	7	[EIF4B, HSPA5, NPM1, PES1, PRMT5, SEC61A1, SEC61A2]
GO:0019838	growth factor binding	GO_MolecularFunction-GOA_14.11.2016_02h13	0.0441077	[3]	Group046	7.52688	7	[A2M, COL1A1, COL1A2, ITGA6, RPS19, RPS2, THBS1]
GO:0016864	intramolecular oxidoreductase activity, transposing S-S bonds	GO_MolecularFunction-GOA_14.11.2016_02h13	2.29001e-05	[4]	Group110	33.3333	6	[ERP44, P4HB, PDIA3, PDIA4, PDIA6, TXNDC5]
GO:0003756	protein disulfide isomerase activity	GO_MolecularFunction-GOA_14.11.2016_02h13	2.29001e-05	[5]	Group110	33.3333	6	[ERP44, P4HB, PDIA3, PDIA4, PDIA6, TXNDC5]
GO:0035326	enhancer binding	GO_MolecularFunction-GOA_14.11.2016_02h13	0.0332279	[7]	Group124	8.69565	6	[ACTB, ACTG1, HMGB2, NONO, RUVBL2, SFPQ]
GO:0001158	enhancer sequence-specific DNA binding	GO_MolecularFunction-GOA_14.11.2016_02h13	0.0332279	[8]	Group124	9.52381	6	[ACTB, ACTG1, HMGB2, NONO, RUVBL2, SFPQ]
GO:0016504	peptidase activator activity	GO_MolecularFunction-GOA_14.11.2016_02h13	0.000821326	[4]	Group038	22.7273	5	[FBLN1, FN1, PCOLCE, RPS27L, VCP]
GO:0070717	poly-purine tract binding	GO_MolecularFunction-GOA_14.11.2016_02h13	0.00186234	[6]	Group139	33.3333	5	[DDX1, KHDRBS1, KHDRBS2, PABPC4, SYNCRIP]
GO:0008143	poly(A) binding	GO_MolecularFunction-GOA_14.11.2016_02h13	0.00186234	[7]	Group139	55.5556	5	[DDX1, KHDRBS1, KHDRBS2, PABPC4, SYNCRIP]
GO:0045502	dynein binding	GO_MolecularFunction-GOA_14.11.2016_02h13	0.00615217	[3]	Group084	14.7059	5	[DYNC1H1, DYNLRB1, DYNLRB2, PAFAH1B1, SMC3]
GO:0005518	collagen binding	GO_MolecularFunction-GOA_14.11.2016_02h13	0.0197754	[4]	Group026	11.1111	5	[COMP, ITGB1, PCOLCE, SERPINH1, THBS1]
GO:0005496	steroid binding	GO_MolecularFunction-GOA_14.11.2016_02h13	0.0547713	[3]	Group023	8.47458	5	[APOA1, APOA4, ATP1A1, GC, SCP2]
GO:0016835	carbon-oxygen lyase activity	GO_MolecularFunction-GOA_14.11.2016_02h13	0.0547713	[3]	Group133	8.47458	5	[ACO2, ENO1, FH, HADHB, RPS3]
GO:0005344	oxygen transporter activity	GO_MolecularFunction-GOA_14.11.2016_02h13	0.000161507	[3]	Group022	44.4444	4	[HBE1, HBQ1, LOC101091558, LOC101098159]
GO:0044548	S100 protein binding	GO_MolecularFunction-GOA_14.11.2016_02h13	0.000400014	[3]	Group081	36.3636	4	[AHNAK, ANXA11, ANXA2, EZR]
GO:0003746	translation elongation factor activity	GO_MolecularFunction-GOA_14.11.2016_02h13	0.00305373	[6]	Group002	22.2222	4	[EEF1A1, EEF1A2, EEF1G, LOC101083959]
GO:0043236	laminin binding	GO_MolecularFunction-GOA_14.11.2016_02h13	0.00305373	[3]	Group077	22.2222	4	[ECM1, ITGB1, RPSA, THBS1]
GO:0016769	transferase activity, transferring nitrogenous groups	GO_MolecularFunction-GOA_14.11.2016_02h13	0.005498	[3]	Group122	19.0476	4	[GAPDH, GFPT1, GFPT2, GOT2]
GO:0048306	calcium-dependent protein binding	GO_MolecularFunction-GOA_14.11.2016_02h13	0.0392237	[3]	Group090	10.8108	4	[A2M, ANXA11, ANXA2, SEC31A]
GO:0016903	oxidoreductase activity, acting on the aldehyde or oxo group of donors	GO_MolecularFunction-GOA_14.11.2016_02h13	0.0426731	[3]	Group115	10.5263	4	[ALDH9A1, DLAT, GAPDH, GAPDHS]
GO:0016620	oxidoreductase activity, acting on the aldehyde or oxo group of donors, NAD or NADP as acceptor	GO_MolecularFunction-GOA_14.11.2016_02h13	0.0426731	[4]	Group115	12.9032	4	[ALDH9A1, DLAT, GAPDH, GAPDHS]
GO:0016859	cis-trans isomerase activity	GO_MolecularFunction-GOA_14.11.2016_02h13	0.046288	[3]	Group146	10.2564	4	[FKBP10, FKBP2, FKBP3, PPIB]
GO:0003755	peptidyl-prolyl cis-trans isomerase activity	GO_MolecularFunction-GOA_14.11.2016_02h13	0.046288	[4]	Group146	10.8108	4	[FKBP10, FKBP2, FKBP3, PPIB]
GO:0016836	hydro-lyase activity	GO_MolecularFunction-GOA_14.11.2016_02h13	0.0547713	[4]	Group133	9.30233	4	[ACO2, ENO1, FH, HADHB]
GO:0000339	RNA cap binding	GO_MolecularFunction-GOA_14.11.2016_02h13	0.00208511	[5]	Group014	37.5	3	[DCPS, EIF3D, LARP1]
GO:0030957	Tat protein binding	GO_MolecularFunction-GOA_14.11.2016_02h13	0.00208511	[4]	Group057	37.5	3	[ACTB, ACTG1, NPM1]
GO:0023023	MHC protein complex binding	GO_MolecularFunction-GOA_14.11.2016_02h13	0.00304691	[3, 4]	Group121	33.3333	3	[ANXA11, HSP90AB1, HSPA8]
GO:0023026	MHC class II protein complex binding	GO_MolecularFunction-GOA_14.11.2016_02h13	0.00304691	[4, 5]	Group121	33.3333	3	[ANXA11, HSP90AB1, HSPA8]
GO:0090079	translation regulator activity, nucleic acid binding	GO_MolecularFunction-GOA_14.11.2016_02h13	0.00424055	[2, 4]	Group009	30	3	[LARP1, PURA, RPS27L]
GO:0044183	protein binding involved in protein folding	GO_MolecularFunction-GOA_14.11.2016_02h13	0.00424055	[3]	Group080	30	3	[CALR3, CCT2, CCT3]
GO:0008483	transaminase activity	GO_MolecularFunction-GOA_14.11.2016_02h13	0.005498	[4]	Group122	15.7895	3	[GFPT1, GFPT2, GOT2]
GO:0001968	fibronectin binding	GO_MolecularFunction-GOA_14.11.2016_02h13	0.00934785	[3]	Group028	23.0769	3	[FBLN1, ITGB1, THBS1]
GO:0008187	poly-pyrimidine tract binding	GO_MolecularFunction-GOA_14.11.2016_02h13	0.00934785	[6]	Group114	23.0769	3	[KHDRBS1, KHDRBS2, PABPC4]
GO:0008266	poly(U) RNA binding	GO_MolecularFunction-GOA_14.11.2016_02h13	0.00934785	[7]	Group114	25	3	[KHDRBS1, KHDRBS2, PABPC4]
GO:0070325	lipoprotein particle receptor binding	GO_MolecularFunction-GOA_14.11.2016_02h13	0.0115929	[4]	Group008	21.4286	3	[APOA1, HSP90B1, LRPAP1]
GO:0017134	fibroblast growth factor binding	GO_MolecularFunction-GOA_14.11.2016_02h13	0.0200428	[4]	Group044	17.6471	3	[RPS19, RPS2, THBS1]
GO:0036002	pre-mRNA binding	GO_MolecularFunction-GOA_14.11.2016_02h13	0.0271302	[5]	Group067	15.7895	3	[DDX5, PTBP1, SRSF6]
GO:0005527	macrolide binding	GO_MolecularFunction-GOA_14.11.2016_02h13	0.046288	[3]	Group146	17.6471	3	[FKBP10, FKBP2, FKBP3]
GO:0005528	FK506 binding	GO_MolecularFunction-GOA_14.11.2016_02h13	0.046288	[4]	Group146	17.6471	3	[FKBP10, FKBP2, FKBP3]
GO:0001786	phosphatidylserine binding	GO_MolecularFunction-GOA_14.11.2016_02h13	0.0498798	[3, 4]	Group035	12.5	3	[HMGB1, HSPA8, THBS1]
GO:0070051	fibrinogen binding	GO_MolecularFunction-GOA_14.11.2016_02h13	0.00122002	[4]	Group004	100	2	[FBLN1, THBS1]
GO:0070548	L-glutamine aminotransferase activity	GO_MolecularFunction-GOA_14.11.2016_02h13	0.00122002	[5]	Group107	100	2	[GFPT1, GFPT2]
GO:0004360	glutamine-fructose-6-phosphate transaminase (isomerizing) activity	GO_MolecularFunction-GOA_14.11.2016_02h13	0.00122002	[6]	Group107	100	2	[GFPT1, GFPT2]
GO:0043891	glyceraldehyde-3-phosphate dehydrogenase (NAD(P)+) (phosphorylating) activity	GO_MolecularFunction-GOA_14.11.2016_02h13	0.00122002	[5]	Group131	100	2	[GAPDH, GAPDHS]
GO:0004365	glyceraldehyde-3-phosphate dehydrogenase (NAD+) (phosphorylating) activity	GO_MolecularFunction-GOA_14.11.2016_02h13	0.00122002	[6]	Group131	100	2	[GAPDH, GAPDHS]
GO:0036033	mediator complex binding	GO_MolecularFunction-GOA_14.11.2016_02h13	0.00698483	[4]	Group068	50	2	[SMC1A, SMC3]
GO:0070180	large ribosomal subunit rRNA binding	GO_MolecularFunction-GOA_14.11.2016_02h13	0.0113728	[6]	Group006	40	2	[MRTO4, RPL23]
GO:0070181	small ribosomal subunit rRNA binding	GO_MolecularFunction-GOA_14.11.2016_02h13	0.0113728	[6]	Group007	40	2	[RPS13, RPS14]
GO:0008494	translation activator activity	GO_MolecularFunction-GOA_14.11.2016_02h13	0.0113728	[3, 5]	Group036	40	2	[LARP1, RPS27L]
GO:0019958	C-X-C chemokine binding	GO_MolecularFunction-GOA_14.11.2016_02h13	0.0113728	[5]	Group053	40	2	[A2M, HMGB1]
GO:0032036	myosin heavy chain binding	GO_MolecularFunction-GOA_14.11.2016_02h13	0.0113728	[5]	Group062	40	2	[LOC101085247, MYL9]
GO:0034987	immunoglobulin receptor binding	GO_MolecularFunction-GOA_14.11.2016_02h13	0.0166668	[4]	Group064	33.3333	2	[FLNA, JCHAIN]
GO:0045505	dynein intermediate chain binding	GO_MolecularFunction-GOA_14.11.2016_02h13	0.0166668	[4]	Group085	33.3333	2	[DYNLRB1, DYNLRB2]
GO:0008199	ferric iron binding	GO_MolecularFunction-GOA_14.11.2016_02h13	0.0227984	[7]	Group034	28.5714	2	[FTH1, LOC101085148]
GO:0048027	mRNA 5'-UTR binding	GO_MolecularFunction-GOA_14.11.2016_02h13	0.0227984	[7]	Group088	28.5714	2	[LARP1, RPS14]
GO:0050998	nitric-oxide synthase binding	GO_MolecularFunction-GOA_14.11.2016_02h13	0.0227984	[4]	Group096	28.5714	2	[ACTB, ACTG1]
GO:0045294	alpha-catenin binding	GO_MolecularFunction-GOA_14.11.2016_02h13	0.0297029	[3]	Group082	25	2	[CDH2, VCL]
GO:0004576	oligosaccharyl transferase activity	GO_MolecularFunction-GOA_14.11.2016_02h13	0.0297029	[5]	Group112	25	2	[MAGT1, RPN1]
GO:0004579	dolichyl-diphosphooligosaccharide-protein glycotransferase activity	GO_MolecularFunction-GOA_14.11.2016_02h13	0.0297029	[6]	Group112	25	2	[MAGT1, RPN1]
GO:0003857	3-hydroxyacyl-CoA dehydrogenase activity	GO_MolecularFunction-GOA_14.11.2016_02h13	0.0373189	[5]	Group013	22.2222	2	[HADH, HADHB]
GO:0033612	receptor serine/threonine kinase binding	GO_MolecularFunction-GOA_14.11.2016_02h13	0.0373189	[4]	Group108	22.2222	2	[BMP3, INHBA]
GO:0070696	transmembrane receptor protein serine/threonine kinase binding	GO_MolecularFunction-GOA_14.11.2016_02h13	0.0373189	[5]	Group108	25	2	[BMP3, INHBA]
GO:0051787	misfolded protein binding	GO_MolecularFunction-GOA_14.11.2016_02h13	0.0455884	[3]	Group001	20	2	[CLU, HSPA5]
GO:0016861	intramolecular oxidoreductase activity, interconverting aldoses and ketoses	GO_MolecularFunction-GOA_14.11.2016_02h13	0.0455884	[4]	Group005	20	2	[RPIA, TPI1]
GO:1990381	ubiquitin-specific protease binding	GO_MolecularFunction-GOA_14.11.2016_02h13	0.0455884	[5]	Group010	20	2	[SART3, VCP]
GO:0043024	ribosomal small subunit binding	GO_MolecularFunction-GOA_14.11.2016_02h13	0.0455884	[4]	Group076	20	2	[EIF4B, NPM1]
GO:0050750	low-density lipoprotein particle receptor binding	GO_MolecularFunction-GOA_14.11.2016_02h13	0.0455884	[5]	Group095	20	2	[HSP90B1, LRPAP1]
GO:0048407	platelet-derived growth factor binding	GO_MolecularFunction-GOA_14.11.2016_02h13	0.0544568	[4]	Group093	18.1818	2	[COL1A1, COL1A2]
GO:0060228	phosphatidylcholine-sterol O-acyltransferase activator activity	GO_MolecularFunction-GOA_14.11.2016_02h13	0.0544568	[4]	Group104	50	2	[APOA1, APOA4]
GO:0017127	cholesterol transporter activity	GO_MolecularFunction-GOA_14.11.2016_02h13	0.0544568	[5]	Group104	18.1818	2	[APOA1, APOA4]

## Sheet: GO Cellular components
GOID	GOTerm	Ontology Source	Group PValue	GOLevels	GOGroups	% Associated Genes	Nr. Genes	Associated Genes Found
GO:0005737	cytoplasm	GO_CellularComponent-GOA_14.11.2016_02h13	1.02054e-16	[3, 4, 5]	Group010	4.47696	306	[ACAT1, ACLY, ACO2, ACTA1, ACTA2, ACTB, ACTC1, ACTG1, ACTG2, ACTR1A, ACTR1B, AFP, AHNAK, ALB, ANXA11, ANXA2, APOA1, ARCN1, ARPC2, ARPC3, ASS1, ATP6V1D, ATP6V1E1, ATP6V1F, ATP6V1G1, ATP6V1G2, C9, CALR3, CALU, CANX, CAP1, CAPRIN1, CAT, CCDC6, CCT2, CCT3, CCT4, CCT5, CCT6A, CCT6B, CCT7, CCT8, CDH2, CFL2, CLEC3B, CLTA, CLTC, CLTCL1, CLU, CNN3, COL1A1, COLGALT1, COPG1, CRISPLD2, CUL3, CYFIP1, CYFIP2, …
GO:0044446	intracellular organelle part	GO_CellularComponent-GOA_14.11.2016_02h13	5.93225e-16	[2, 3, 4, 5, 6]	Group078	4.90872	242	[ACAT1, ACLY, ACTA1, ACTB, ACTC1, ACTG1, ACTG2, ACTR1A, ACTR1B, AHNAK, ANXA11, ANXA2, ARCN1, ARPC2, ARPC3, ATP6V1D, ATP6V1E1, ATP6V1F, ATP6V1G1, ATP6V1G2, CANX, CAP1, CAT, CCT2, CCT3, CCT4, CCT5, CCT7, CCT8, CDH2, CLEC3B, CLTA, CLTC, CLTCL1, COLGALT1, COPG1, CUL3, DCPS, DDX1, DDX5, DLAT, DNM2, DNM3, DSTN, DYNC1H1, DYNC1I2, DYNLRB1, DYNLRB2, EEF1A1, EHD2, ERP29, ERP44, EZR, FDXR, FKBP10, FKBP15, F…
GO:0044444	cytoplasmic part	GO_CellularComponent-GOA_14.11.2016_02h13	1.17097e-19	[3, 4, 5, 6]	Group077	5.21984	241	[ACAT1, ACLY, ACO2, ACTA1, ACTA2, ACTB, ACTC1, ACTG1, AHNAK, ALB, ANXA11, ANXA2, APOA1, ARCN1, ARPC2, ATP6V1D, ATP6V1E1, ATP6V1F, ATP6V1G1, ATP6V1G2, CALR3, CALU, CANX, CAP1, CAPRIN1, CAT, CCT2, CCT3, CCT4, CCT5, CCT6B, CCT7, CCT8, CDH2, CFL2, CLTA, CLTC, CLTCL1, CLU, COLGALT1, COPG1, CRISPLD2, CUL3, CYFIP1, CYFIP2, CYP17A1, DCPS, DDX1, DLAT, DNM2, DNM3, DSTN, EEF1A1, EEF1A2, EEF1G, EHD2, EIF3D, …
GO:0031982	vesicle	GO_CellularComponent-GOA_14.11.2016_02h13	2.60659e-57	[3]	Group143	8.66228	237	[A1BG, A2M, ACAT1, ACLY, ACTA1, ACTA2, ACTB, ACTC1, ACTG1, ACTG2, ACTR1A, ACTR1B, AEBP1, AHNAK, AHSG, ALB, ALDH9A1, ANXA11, ANXA2, ANXA5, APOA1, ARCN1, ARPC2, ASS1, ATP1A1, ATP6V1D, ATP6V1E1, ATP6V1F, ATP6V1G1, ATP6V1G2, AZGP1, BMP3, C5, C6, C8A, C8B, C8G, C9, CANX, CAT, CCT2, CCT3, CCT4, CCT5, CCT7, CCT8, CD5L, CDH2, CFI, CFL2, CLEC3B, CLTA, CLTC, CLTCL1, CLU, COL14A1, COL1A2, COL4A2, COL6A3, CO…
GO:0043230	extracellular organelle	GO_CellularComponent-GOA_14.11.2016_02h13	2.60659e-57	[2, 3]	Group143	10.8623	228	[A1BG, A2M, ACAT1, ACLY, ACTA1, ACTA2, ACTB, ACTC1, ACTG1, ACTG2, ACTR1A, ACTR1B, AEBP1, AHNAK, AHSG, ALB, ALDH9A1, ANXA11, ANXA2, ANXA5, APOA1, ARPC2, ASS1, ATP1A1, ATP6V1D, ATP6V1E1, ATP6V1F, ATP6V1G1, AZGP1, BMP3, C5, C6, C8A, C8B, C8G, C9, CANX, CAT, CCT2, CCT3, CCT4, CCT5, CCT7, CCT8, CD5L, CDH2, CFI, CFL2, CLEC3B, CLTCL1, CLU, COL14A1, COL1A2, COL4A2, COL6A3, COMP, CPN2, CRISPLD2, CUL3, CYF…
GO:1903561	extracellular vesicle	GO_CellularComponent-GOA_14.11.2016_02h13	2.60659e-57	[2, 3, 4]	Group143	10.8675	228	[A1BG, A2M, ACAT1, ACLY, ACTA1, ACTA2, ACTB, ACTC1, ACTG1, ACTG2, ACTR1A, ACTR1B, AEBP1, AHNAK, AHSG, ALB, ALDH9A1, ANXA11, ANXA2, ANXA5, APOA1, ARPC2, ASS1, ATP1A1, ATP6V1D, ATP6V1E1, ATP6V1F, ATP6V1G1, AZGP1, BMP3, C5, C6, C8A, C8B, C8G, C9, CANX, CAT, CCT2, CCT3, CCT4, CCT5, CCT7, CCT8, CD5L, CDH2, CFI, CFL2, CLEC3B, CLTCL1, CLU, COL14A1, COL1A2, COL4A2, COL6A3, COMP, CPN2, CRISPLD2, CUL3, CYF…
GO:0070062	extracellular exosome	GO_CellularComponent-GOA_14.11.2016_02h13	2.60659e-57	[2, 3, 4, 5]	Group143	10.8341	226	[A1BG, A2M, ACAT1, ACLY, ACTA1, ACTA2, ACTB, ACTC1, ACTG1, ACTG2, ACTR1A, ACTR1B, AEBP1, AHNAK, AHSG, ALB, ALDH9A1, ANXA11, ANXA2, ANXA5, APOA1, ARPC2, ASS1, ATP1A1, ATP6V1D, ATP6V1E1, ATP6V1F, ATP6V1G1, AZGP1, BMP3, C5, C6, C8A, C8B, C8G, C9, CANX, CAT, CCT2, CCT3, CCT4, CCT5, CCT7, CCT8, CD5L, CDH2, CFI, CFL2, CLEC3B, CLTCL1, CLU, COL14A1, COL1A2, COL4A2, COL6A3, COMP, CPN2, CRISPLD2, CUL3, CYF…
GO:0043232	intracellular non-membrane-bounded organelle	GO_CellularComponent-GOA_14.11.2016_02h13	3.82147e-27	[3, 4, 5, 6]	Group071	6.8785	184	[ACTA1, ACTA2, ACTB, ACTC1, ACTG1, ACTG2, ACTR1A, ACTR1B, AHNAK, ANXA11, ANXA2, ARPC2, ARPC3, ATP1A1, ATP6V1D, CAP1, CAPRIN1, CCT2, CCT3, CCT4, CCT5, CCT7, CCT8, CDH2, CFL1, CFL2, CLEC3B, CLTCL1, CNN3, CUL3, DCPS, DDX1, DDX5, DLG3, DNM2, DSTN, DYNC1H1, DYNC1I2, DYNLRB1, DYNLRB2, EEF1A1, EZR, FKBP15, FLNA, FLNB, GAPDH, HADHB, HMGB1, HMGB2, HNRNPK, HNRNPU, HSPA9, HSPB1, ILF2, ILF3, KATNAL2, KIFC3, …
GO:0005829	cytosol	GO_CellularComponent-GOA_14.11.2016_02h13	3.33886e-28	[4, 5, 6, 7]	Group018	10.1584	109	[ACLY, ACTB, ACTG1, AHNAK, ANXA2, ATP6V1E1, ATP6V1G1, CCT2, CCT3, CCT4, CCT5, CCT6B, CCT7, CCT8, CLTCL1, DNM2, EEF1A1, EHD2, ENO1, EZR, FH, GAPDH, HBE1, HBQ1, HSP90AA1, HSP90B1, HSPA4L, HSPA8, IDH1, INPP5K, LOC101091558, LOC101092708, LOC101098159, MAP1B, MAP1LC3B, MRTO4, MTHFD1, MTHFD1L, MYH9, NSFL1C, PFKL, PGAM2, PPP2R1A, PRMT5, PSMC3, PSMD2, RPL10A, RPL10L, RPL11, RPL13A, RPL14, RPL15, RPL17, …
GO:0043233	organelle lumen	GO_CellularComponent-GOA_14.11.2016_02h13	0.00371522	[2, 3]	Group141	4.18266	109	[ACLY, ACTB, ACTG1, ANXA11, CCT4, CCT5, CCT8, CLEC3B, COLGALT1, DCPS, DDX1, DDX5, DLAT, EEF1A1, ERP29, ERP44, EZR, FDXR, FLNA, HADH, HADHB, HMGB2, HNRNPA2B1, HNRNPK, HNRNPM, HNRNPR, HNRNPU, HSD17B1, HSP90B1, HSPA5, HSPA9, ILF2, ILF3, KHDRBS1, KHDRBS3, KPNB1, LARP1, LMNA, LOC101085206, LOC101085717, LOC101085975, LOC101091533, LOC101094019, LOC101096566, LOC101096808, LOC101100989, LOC105260540, M…
GO:0070013	intracellular organelle lumen	GO_CellularComponent-GOA_14.11.2016_02h13	0.00371522	[3, 4, 5, 6]	Group141	4.18266	109	[ACLY, ACTB, ACTG1, ANXA11, CCT4, CCT5, CCT8, CLEC3B, COLGALT1, DCPS, DDX1, DDX5, DLAT, EEF1A1, ERP29, ERP44, EZR, FDXR, FLNA, HADH, HADHB, HMGB2, HNRNPA2B1, HNRNPK, HNRNPM, HNRNPR, HNRNPU, HSD17B1, HSP90B1, HSPA5, HSPA9, ILF2, ILF3, KHDRBS1, KHDRBS3, KPNB1, LARP1, LMNA, LOC101085206, LOC101085717, LOC101085975, LOC101091533, LOC101094019, LOC101096566, LOC101096808, LOC101100989, LOC105260540, M…
GO:0031981	nuclear lumen	GO_CellularComponent-GOA_14.11.2016_02h13	0.00371522	[4, 5, 6, 7, 8, 9]	Group141	4.05518	97	[ACLY, ACTB, ACTG1, ANXA11, CCT4, CCT5, CCT8, CLEC3B, DCPS, DDX1, DDX5, EEF1A1, EZR, FLNA, HADH, HMGB2, HNRNPA2B1, HNRNPK, HNRNPM, HNRNPR, HNRNPU, HSD17B1, ILF2, ILF3, KHDRBS1, KHDRBS3, KPNB1, LARP1, LMNA, LOC101085206, LOC101085717, LOC101085975, LOC101091533, LOC101094019, LOC101096566, LOC101096808, LOC101100989, LOC105260540, MDH2, MIF, MORF4L2, MRTO4, NONO, NPM1, NSFL1C, NUDT21, NUMA1, PES1,…
GO:0005615	extracellular space	GO_CellularComponent-GOA_14.11.2016_02h13	1.85851e-26	[2, 3]	Group080	10.7263	96	[A1BG, A2M, ACTA1, ACTA2, ACTB, ACTC1, ACTG1, ACTG2, AEBP1, AFP, AHSG, ALB, ANXA2, ANXA5, APOA1, APOA4, AZGP1, BMP3, C5, C8A, C8G, C9, CD5L, CES2, CFI, CFL2, CLEC3B, CLU, COL14A1, COL1A1, COL1A2, COL6A3, COMP, CPN2, CPXM1, DLG3, ECM1, EEF1A1, ENO1, EZR, F2, F9, FBLN1, FGA, FGB, FGG, FN1, GC, HBE1, HMGB1, HMGB2, HPX, HRG, HSPA8, HSPB1, HSPG2, INHA, INHBA, ITIH1, ITIH2, ITIH4, JCHAIN, LOC101080976,…
GO:0030529	intracellular ribonucleoprotein complex	GO_CellularComponent-GOA_14.11.2016_02h13	7.78425e-38	[3, 4, 5]	Group047	15.6357	91	[ACTB, ACTG1, CAPRIN1, DCPS, DDX1, DDX5, EEF2, EIF3D, EIF3I, EIF3J, EIF4B, HNRNPA2B1, HNRNPK, HNRNPM, HNRNPR, HNRNPU, HSPA8, ILF2, ILF3, LOC101090225, LOC101092708, MRTO4, NPM1, PABPC4, PES1, PSMC3, RPL10A, RPL10L, RPL11, RPL13A, RPL14, RPL15, RPL17, RPL18, RPL18A, RPL23, RPL23A, RPL24, RPL26, RPL26L1, RPL27, RPL27A, RPL28, RPL29, RPL3, RPL31, RPL32, RPL34, RPL36, RPL36AL, RPL4, RPL5, RPL6, RPL7,…
GO:0005856	cytoskeleton	GO_CellularComponent-GOA_14.11.2016_02h13	1.53447e-08	[4, 5, 6, 7]	Group117	6.15034	81	[ACTA1, ACTA2, ACTB, ACTC1, ACTG1, ACTG2, ACTR1A, ACTR1B, AHNAK, ANXA11, ARPC2, ARPC3, ATP6V1D, CAP1, CCT2, CCT3, CCT4, CCT5, CCT7, CCT8, CDH2, CFL1, CFL2, CLTCL1, CNN3, CUL3, DNM2, DSTN, DYNC1H1, DYNC1I2, DYNLRB1, DYNLRB2, EEF1A1, EZR, FKBP15, FLNA, FLNB, GAPDH, KATNAL2, KIFC3, LMNA, LOC101081992, LOC101085247, LOC101096402, LOC101099268, MAP1B, MAP4, MAP9, MYH10, MYH11, MYH9, MYL6, MYL9, NPM1, …
GO:0005912	adherens junction	GO_CellularComponent-GOA_14.11.2016_02h13	4.4602e-32	[3]	Group133	15.1229	80	[ACTB, ACTC1, ACTG1, AHNAK, ANXA2, ANXA5, ARPC2, CAT, CCT8, CDH2, CNN3, CSRP2, CYFIP1, DNM2, EEF1G, EEF2, EIF5, ENO1, EZR, FLNA, FLNB, GSN, HNRNPK, HSP90AB1, HSP90B1, HSPA5, HSPA8, HSPA9, HSPB1, HSPG2, HYOU1, IDH1, ITGA6, ITGB1, KIFC3, KTN1, LARP1, MYH9, NPM1, P4HB, PDIA3, PPIB, PRDX1, RPL10A, RPL13A, RPL14, RPL18, RPL23, RPL23A, RPL24, RPL27, RPL3, RPL34, RPL4, RPL5, RPL8, RPS13, RPS14, RPS16, R…
GO:0044445	cytosolic part	GO_CellularComponent-GOA_14.11.2016_02h13	7.66641e-53	[4, 5, 6, 7, 8]	Group146	40.5556	73	[CCT2, CCT3, CCT4, CCT5, CCT6B, CCT7, CCT8, ENO1, HBE1, HBQ1, LOC101091558, LOC101092708, LOC101098159, MRTO4, PFKL, PSMC3, PSMD2, RPL10A, RPL10L, RPL11, RPL13A, RPL14, RPL15, RPL17, RPL18, RPL18A, RPL23, RPL23A, RPL24, RPL26, RPL26L1, RPL27, RPL27A, RPL28, RPL29, RPL3, RPL31, RPL32, RPL34, RPL36, RPL4, RPL5, RPL6, RPL7, RPL7A, RPL8, RPS11, RPS12, RPS13, RPS14, RPS15, RPS15A, RPS16, RPS17, RPS18,…
GO:0044430	cytoskeletal part	GO_CellularComponent-GOA_14.11.2016_02h13	1.53447e-08	[3, 4, 5, 6, 7, 8]	Group117	6.80934	70	[ACTA1, ACTC1, ACTG1, ACTG2, ACTR1A, ACTR1B, ANXA11, ARPC2, ARPC3, ATP6V1D, CAP1, CCT2, CCT3, CCT4, CCT5, CCT7, CCT8, CDH2, CLTCL1, CUL3, DNM2, DSTN, DYNC1H1, DYNC1I2, DYNLRB1, DYNLRB2, EEF1A1, EZR, FKBP15, FLNA, FLNB, KATNAL2, KIFC3, LMNA, LOC101081992, LOC101085247, LOC101096402, LOC101099268, MAP1B, MAP4, MAP9, MYH10, MYH11, MYH9, MYL6, MYL9, NPM1, NUDT21, NUMA1, PAFAH1B1, PSMA1, RPS7, SMC3, S…
GO:0031012	extracellular matrix	GO_CellularComponent-GOA_14.11.2016_02h13	9.45935e-30	[2, 3]	Group051	17.4731	65	[ACTG1, AEBP1, AHSG, CANX, CCT2, CLU, COL14A1, COL1A1, COL1A2, COL4A2, COL6A3, COMP, CRISPLD2, DDX5, DYNC1H1, ECM1, EEF2, FBLN1, FLNA, FLNB, FN1, GANAB, HNRNPK, HNRNPM, HNRNPU, HSP90B1, HSPA5, HSPA8, HSPA9, HSPB1, HSPG2, HTRA1, ITGA6, LMNA, MYH9, MYL6, P4HB, PCOLCE, PRDX1, RPL11, RPL23, RPL27, RPN1, RPS13, RPS14, RPS15A, RPS16, RPS18, RPS19, RPS20, RPS3A, RPS4X, RPS5, SERPINE2, SERPINF1, SFPQ, SL…
GO:0005924	cell-substrate adherens junction	GO_CellularComponent-GOA_14.11.2016_02h13	4.4602e-32	[3, 4]	Group133	19.8675	60	[ACTB, ACTC1, ACTG1, AHNAK, ANXA5, ARPC2, CAT, CDH2, CNN3, CSRP2, CYFIP1, DNM2, EZR, FLNA, FLNB, GSN, HNRNPK, HSP90B1, HSPA5, HSPA8, HSPA9, HSPB1, HSPG2, HYOU1, ITGA6, ITGB1, MYH9, NPM1, P4HB, PDIA3, PPIB, RPL10A, RPL13A, RPL18, RPL23, RPL27, RPL3, RPL4, RPL5, RPL8, RPS13, RPS14, RPS16, RPS18, RPS19, RPS2, RPS29, RPS3A, RPS4X, RPS5, RPS9, TLN1, TLN2, TPM4, VCL, VIM, YWHAB, YWHAG, YWHAQ, YWHAZ]
GO:0005925	focal adhesion	GO_CellularComponent-GOA_14.11.2016_02h13	4.4602e-32	[4, 5]	Group133	20.0669	60	[ACTB, ACTC1, ACTG1, AHNAK, ANXA5, ARPC2, CAT, CDH2, CNN3, CSRP2, CYFIP1, DNM2, EZR, FLNA, FLNB, GSN, HNRNPK, HSP90B1, HSPA5, HSPA8, HSPA9, HSPB1, HSPG2, HYOU1, ITGA6, ITGB1, MYH9, NPM1, P4HB, PDIA3, PPIB, RPL10A, RPL13A, RPL18, RPL23, RPL27, RPL3, RPL4, RPL5, RPL8, RPS13, RPS14, RPS16, RPS18, RPS19, RPS2, RPS29, RPS3A, RPS4X, RPS5, RPS9, TLN1, TLN2, TPM4, VCL, VIM, YWHAB, YWHAG, YWHAQ, YWHAZ]
GO:0005840	ribosome	GO_CellularComponent-GOA_14.11.2016_02h13	7.66641e-53	[4, 5, 6, 7]	Group146	34.9112	59	[LOC101092708, MRTO4, RPL10A, RPL10L, RPL11, RPL13A, RPL14, RPL15, RPL17, RPL18, RPL18A, RPL23, RPL23A, RPL24, RPL26, RPL26L1, RPL27, RPL27A, RPL28, RPL29, RPL3, RPL31, RPL32, RPL34, RPL36, RPL36AL, RPL4, RPL5, RPL6, RPL7, RPL7A, RPL8, RPS11, RPS12, RPS13, RPS14, RPS15, RPS15A, RPS16, RPS17, RPS18, RPS19, RPS2, RPS20, RPS24, RPS26, RPS27A, RPS27L, RPS29, RPS3, RPS3A, RPS4X, RPS5, RPS7, RPS8, RPS9…
GO:0044391	ribosomal subunit	GO_CellularComponent-GOA_14.11.2016_02h13	7.66641e-53	[3, 4, 5, 6, 7, 8]	Group146	42.4242	56	[LOC101092708, MRTO4, RPL10A, RPL10L, RPL11, RPL13A, RPL14, RPL15, RPL17, RPL18, RPL18A, RPL23, RPL23A, RPL24, RPL26, RPL26L1, RPL27, RPL27A, RPL28, RPL29, RPL3, RPL31, RPL32, RPL34, RPL36, RPL4, RPL5, RPL6, RPL7, RPL7A, RPL8, RPS11, RPS12, RPS13, RPS14, RPS15, RPS15A, RPS16, RPS17, RPS18, RPS19, RPS2, RPS20, RPS24, RPS26, RPS27A, RPS27L, RPS29, RPS3, RPS3A, RPS4X, RPS5, RPS7, RPS8, RPS9, RPSA]
GO:0022626	cytosolic ribosome	GO_CellularComponent-GOA_14.11.2016_02h13	7.66641e-53	[5, 6, 7, 8, 9]	Group146	58.9474	56	[LOC101092708, MRTO4, RPL10A, RPL10L, RPL11, RPL13A, RPL14, RPL15, RPL17, RPL18, RPL18A, RPL23, RPL23A, RPL24, RPL26, RPL26L1, RPL27, RPL27A, RPL28, RPL29, RPL3, RPL31, RPL32, RPL34, RPL36, RPL4, RPL5, RPL6, RPL7, RPL7A, RPL8, RPS11, RPS12, RPS13, RPS14, RPS15, RPS15A, RPS16, RPS17, RPS18, RPS19, RPS2, RPS20, RPS24, RPS26, RPS27A, RPS27L, RPS29, RPS3, RPS3A, RPS4X, RPS5, RPS7, RPS8, RPS9, RPSA]
GO:0015630	microtubule cytoskeleton	GO_CellularComponent-GOA_14.11.2016_02h13	4.41863e-05	[5, 6, 7, 8]	Group041	5.97964	47	[ACTR1A, ACTR1B, ANXA11, ATP6V1D, CCT2, CCT3, CCT4, CCT5, CCT7, CCT8, CLTCL1, CUL3, DNM2, DYNC1H1, DYNC1I2, DYNLRB1, DYNLRB2, EZR, GAPDH, KATNAL2, KIFC3, LOC101081992, LOC101096402, LOC101099268, MAP1B, MAP4, MAP9, MYH10, MYH9, NPM1, NUCB1, NUDT21, NUMA1, PAFAH1B1, PSMA1, RPS7, SMC3, TCP1, TLN1, TUBA4A, TUBA8, TUBAL3, TUBB, TUBB1, TUBB4A, TUBB4B, TUBB6]
GO:0099512	supramolecular fiber	GO_CellularComponent-GOA_14.11.2016_02h13	4.49402e-13	[3]	Group128	11.6992	42	[ACTA1, ACTC1, ACTG1, ACTR1A, ACTR1B, CCT2, CCT3, CCT4, CCT5, CCT7, CCT8, CUL3, DNM2, DYNC1H1, DYNC1I2, EZR, FKBP15, FLNA, KATNAL2, KIFC3, LMNA, LOC101081992, LOC101096402, LOC101099268, MAP1B, MAP4, MAP9, NUMA1, PAFAH1B1, TCP1, TPM1, TPM2, TPM4, TUBA4A, TUBA8, TUBAL3, TUBB, TUBB1, TUBB4A, TUBB4B, TUBB6, VIM]
GO:0099513	polymeric cytoskeletal fiber	GO_CellularComponent-GOA_14.11.2016_02h13	4.49402e-13	[4, 5, 6, 7, 8, 9]	Group128	12.0344	42	[ACTA1, ACTC1, ACTG1, ACTR1A, ACTR1B, CCT2, CCT3, CCT4, CCT5, CCT7, CCT8, CUL3, DNM2, DYNC1H1, DYNC1I2, EZR, FKBP15, FLNA, KATNAL2, KIFC3, LMNA, LOC101081992, LOC101096402, LOC101099268, MAP1B, MAP4, MAP9, NUMA1, PAFAH1B1, TCP1, TPM1, TPM2, TPM4, TUBA4A, TUBA8, TUBAL3, TUBB, TUBB1, TUBB4A, TUBB4B, TUBB6, VIM]
GO:0005783	endoplasmic reticulum	GO_CellularComponent-GOA_14.11.2016_02h13	0.00427599	[3, 4, 5, 6, 7]	Group013	5.0786	42	[ALB, ARCN1, CALR3, CALU, CANX, COLGALT1, EEF1G, ERP29, ERP44, FKBP10, FKBP2, FKBP3, GANAB, GPR37, HADHB, HMOX1, HSP90B1, HSPA5, HYOU1, INPP5K, KPNB1, KTN1, LMAN1, LRPAP1, MAGT1, P4HB, PDIA3, PDIA4, PDIA6, PGRMC1, PPIB, RPN1, RRBP1, SEC22B, SEC31A, SERPINA1, SERPINH1, THBS4, TXNDC5, UBQLN1, UBQLN4, VCP]
GO:0072562	blood microparticle	GO_CellularComponent-GOA_14.11.2016_02h13	5.75569e-41	[2, 3, 4]	Group085	53.2468	41	[A1BG, A2M, ACTA1, ACTB, ACTC1, ACTG1, ACTG2, AHSG, ALB, ANXA5, APOA1, APOA4, C8A, C8G, C9, CD5L, CLU, CPN2, F2, FGA, FGB, FGG, FN1, GC, HBE1, HPX, HRG, HSPA8, ITIH1, ITIH2, ITIH4, JCHAIN, LOC101085148, LOC101094897, PLG, PROS1, SERPINC1, SERPINF2, SERPING1, VTN, YWHAZ]
GO:0005913	cell-cell adherens junction	GO_CellularComponent-GOA_14.11.2016_02h13	5.08114e-14	[3, 4]	Group028	13.9623	37	[AHNAK, ANXA2, CCT8, CDH2, CNN3, EEF1G, EEF2, EIF5, ENO1, EZR, FLNA, FLNB, HNRNPK, HSP90AB1, HSPA5, HSPA8, IDH1, ITGA6, ITGB1, KIFC3, KTN1, LARP1, MYH9, PRDX1, RPL14, RPL23A, RPL24, RPL34, RPS2, RPS26, SH3GL1, SND1, SPTBN1, TLN1, VCL, YWHAB, YWHAZ]
GO:0043209	myelin sheath	GO_CellularComponent-GOA_14.11.2016_02h13	7.75048e-22	[2, 3]	Group070	24.3243	36	[ACO2, ACTB, ACTG1, ACTR1A, ALB, ANXA2, ATP1A1, CANX, CCT2, CCT3, CCT5, CLTC, DLAT, EEF1A2, EZR, GOT2, HSP90AA1, HSPA5, HSPA8, HSPA9, ITGB1, LOC101096402, MDH2, MIF, PDIA3, PHGDH, PRDX1, SLC25A3, SLC25A4, STIP1, TCP1, TKT, TUBB4A, TUBB4B, VCP, YWHAG]
GO:0005730	nucleolus	GO_CellularComponent-GOA_14.11.2016_02h13	0.000283764	[4, 5, 6, 7, 8, 9, 10]	Group009	6.13288	36	[CCT5, CLEC3B, DDX5, EEF1A1, EZR, FLNA, HMGB2, ILF2, ILF3, MORF4L2, MRTO4, NPM1, PES1, PGRMC1, RPL10A, RPL11, RPL13A, RPL18, RPL23, RPL23A, RPL3, RPL34, RPL36, RPL4, RPL5, RPL8, RPS13, RPS14, RPS19, RPS26, RPS27A, RPS3A, RPS9, SLC25A3, SPTBN1, SRSF5]
GO:0015629	actin cytoskeleton	GO_CellularComponent-GOA_14.11.2016_02h13	4.6596e-09	[5, 6, 7, 8]	Group040	10.0592	34	[ACTA1, ACTA2, ACTC1, ACTG1, ACTG2, ACTR1A, ACTR1B, AHNAK, ARPC2, ARPC3, CAP1, CDH2, CFL1, CFL2, CNN3, DSTN, EEF1A1, EZR, FKBP15, FLNA, FLNB, LOC101085247, MYH10, MYH11, MYH9, MYL6, MYL9, SPTBN1, SYNPO, TPM1, TPM2, TPM3, TPM4, VCL]
GO:0015934	large ribosomal subunit	GO_CellularComponent-GOA_14.11.2016_02h13	3.26473e-26	[4, 5, 6, 7, 8, 9]	Group119	39.7436	31	[LOC101092708, MRTO4, RPL10A, RPL10L, RPL11, RPL13A, RPL14, RPL15, RPL17, RPL18, RPL18A, RPL23, RPL23A, RPL24, RPL26, RPL26L1, RPL27, RPL27A, RPL28, RPL29, RPL3, RPL31, RPL32, RPL34, RPL36, RPL4, RPL5, RPL6, RPL7, RPL7A, RPL8]
GO:0022625	cytosolic large ribosomal subunit	GO_CellularComponent-GOA_14.11.2016_02h13	3.26473e-26	[5, 6, 7, 8, 9, 10]	Group119	57.4074	31	[LOC101092708, MRTO4, RPL10A, RPL10L, RPL11, RPL13A, RPL14, RPL15, RPL17, RPL18, RPL18A, RPL23, RPL23A, RPL24, RPL26, RPL26L1, RPL27, RPL27A, RPL28, RPL29, RPL3, RPL31, RPL32, RPL34, RPL36, RPL4, RPL5, RPL6, RPL7, RPL7A, RPL8]
GO:0005874	microtubule	GO_CellularComponent-GOA_14.11.2016_02h13	4.49402e-13	[5, 6, 7, 8, 9, 10]	Group128	17.033	31	[ACTR1A, ACTR1B, CCT2, CCT3, CCT4, CCT5, CCT7, CCT8, CUL3, DNM2, DYNC1H1, DYNC1I2, KATNAL2, KIFC3, LOC101081992, LOC101096402, LOC101099268, MAP1B, MAP4, MAP9, NUMA1, PAFAH1B1, TCP1, TUBA4A, TUBA8, TUBAL3, TUBB, TUBB1, TUBB4A, TUBB4B, TUBB6]
GO:0015935	small ribosomal subunit	GO_CellularComponent-GOA_14.11.2016_02h13	1.21087e-23	[4, 5, 6, 7, 8, 9]	Group122	47.1698	25	[RPS11, RPS12, RPS13, RPS14, RPS15, RPS15A, RPS16, RPS17, RPS18, RPS19, RPS2, RPS20, RPS24, RPS26, RPS27A, RPS27L, RPS29, RPS3, RPS3A, RPS4X, RPS5, RPS7, RPS8, RPS9, RPSA]
GO:0022627	cytosolic small ribosomal subunit	GO_CellularComponent-GOA_14.11.2016_02h13	1.21087e-23	[5, 6, 7, 8, 9, 10]	Group122	69.4444	25	[RPS11, RPS12, RPS13, RPS14, RPS15, RPS15A, RPS16, RPS17, RPS18, RPS19, RPS2, RPS20, RPS24, RPS26, RPS27A, RPS27L, RPS29, RPS3, RPS3A, RPS4X, RPS5, RPS7, RPS8, RPS9, RPSA]
GO:0044432	endoplasmic reticulum part	GO_CellularComponent-GOA_14.11.2016_02h13	0.00655875	[3, 4, 5, 6, 7, 8]	Group076	5.81114	24	[CANX, COLGALT1, ERP29, ERP44, FKBP10, FKBP2, FKBP3, GANAB, HSP90B1, HSPA5, HYOU1, KPNB1, LMAN1, MAGT1, P4HB, PDIA4, PPIB, RPN1, RRBP1, SEC22B, SEC31A, TXNDC5, UBQLN4, VCP]
GO:0009986	cell surface	GO_CellularComponent-GOA_14.11.2016_02h13	0.049135	[2, 3]	Group037	4.91803	24	[ANXA2, ANXA5, CLU, ERP29, ERP44, FGA, FGB, FGG, HMGB1, HSPA5, ITGA6, ITGB1, LOC101085148, MIF, MYH10, MYH9, P4HB, PDIA3, PDIA4, PHB2, PLG, SERPINE2, SERPINF2, THBS1]
GO:0098796	membrane protein complex	GO_CellularComponent-GOA_14.11.2016_02h13	0.0440454	[2, 3]	Group004	4.9569	23	[ARCN1, ATP6V1D, ATP6V1E1, ATP6V1F, ATP6V1G1, ATP6V1G2, C6, C8A, C8B, C9, CDH2, CLTA, CLTC, CLTCL1, COPG1, INHA, ITGA6, ITGB1, MYH9, SEC22B, SEC24C, SEC31A, VCP]
GO:0031252	cell leading edge	GO_CellularComponent-GOA_14.11.2016_02h13	3.28957e-06	[2, 3]	Group053	10.2439	21	[ACTA2, ACTC1, ACTG2, ARPC2, CDH2, CYFIP1, EEF1A1, EZR, GSN, HSP90AA1, INPP5J, INPP5K, ITGB1, MYH9, PAFAH1B1, SCYL3, SPTBN1, TLN1, TLN2, TPM1, VIM]
GO:0048471	perinuclear region of cytoplasm	GO_CellularComponent-GOA_14.11.2016_02h13	0.0101155	[4, 5, 6, 7]	Group081	5.9375	19	[CLU, CYFIP1, CYFIP2, EHD2, EIF4A2, EZR, HMGB2, HMOX1, HSP90B1, INHBA, INPP5K, ITGB1, LOC101085148, PAFAH1B1, PPIB, SEC31A, UBQLN1, VCP, YWHAB]
GO:0043292	contractile fiber	GO_CellularComponent-GOA_14.11.2016_02h13	1.13166e-06	[4, 5, 6, 7]	Group147	12.9771	17	[ACTA1, ACTA2, ACTC1, ACTG1, AHNAK, CFL2, HSPB1, LMAN1, LOC101085247, MYL9, MYOM3, SPTBN1, SYNPO, TPM1, TPM2, TPM4, VCL]
GO:0044297	cell body	GO_CellularComponent-GOA_14.11.2016_02h13	7.39679e-05	[2, 3]	Group074	9.49721	17	[ACTA2, ACTC1, ACTG2, CCT2, CCT3, CCT4, CCT5, CCT7, CCT8, CYP17A1, MYH10, PURA, RPL28, TCP1, TUBB, TUBB4A, UBB]
GO:0044449	contractile fiber part	GO_CellularComponent-GOA_14.11.2016_02h13	1.13166e-06	[2, 3, 4, 5, 6, 7, 8]	Group147	13.7931	16	[ACTA1, ACTA2, ACTC1, AHNAK, CFL2, HSPB1, LMAN1, LOC101085247, MYL9, MYOM3, SPTBN1, SYNPO, TPM1, TPM2, TPM4, VCL]
GO:0030016	myofibril	GO_CellularComponent-GOA_14.11.2016_02h13	1.13166e-06	[5, 6, 7, 8]	Group147	13.1148	16	[ACTA1, ACTC1, ACTG1, AHNAK, CFL2, HSPB1, LMAN1, LOC101085247, MYL9, MYOM3, SPTBN1, SYNPO, TPM1, TPM2, TPM4, VCL]
GO:0005938	cell cortex	GO_CellularComponent-GOA_14.11.2016_02h13	0.000186652	[3, 4, 5, 6, 7, 8]	Group095	10.596	16	[ACTB, ACTG1, CAP1, CDH2, DSTN, EEF1A1, FGA, FGB, FGG, MYH10, MYH9, NUMA1, PAFAH1B1, SPTBN1, TPM4, VCL]
GO:0099568	cytoplasmic region	GO_CellularComponent-GOA_14.11.2016_02h13	0.000186652	[4, 5, 6, 7]	Group095	9.14286	16	[ACTB, ACTG1, CAP1, CDH2, DSTN, EEF1A1, FGA, FGB, FGG, MYH10, MYH9, NUMA1, PAFAH1B1, SPTBN1, TPM4, VCL]
GO:0030017	sarcomere	GO_CellularComponent-GOA_14.11.2016_02h13	1.13166e-06	[3, 4, 5, 6, 7, 8, 9]	Group147	12.2642	13	[ACTA1, ACTC1, CFL2, HSPB1, LMAN1, LOC101085247, MYL9, MYOM3, SPTBN1, SYNPO, TPM1, TPM2, TPM4]
GO:0098797	plasma membrane protein complex	GO_CellularComponent-GOA_14.11.2016_02h13	0.00516271	[3, 4, 5, 6]	Group005	7.64331	12	[C6, C8A, C8B, C9, CDH2, CLTA, CLTC, CLTCL1, INHA, ITGA6, ITGB1, MYH9]
GO:0098589	membrane region	GO_CellularComponent-GOA_14.11.2016_02h13	0.0198241	[2, 3]	Group090	6.48649	12	[AHNAK, ANXA2, CDH2, CLTA, CLTC, CLTCL1, EHD2, EZR, ITGB1, LOC101085148, SERPINH1, XPO1]
GO:0000786	nucleosome	GO_CellularComponent-GOA_14.11.2016_02h13	1.10352e-10	[3, 4, 5, 6, 7, 8, 9, 10]	Group019	44	11	[LOC101085206, LOC101085717, LOC101085975, LOC101089263, LOC101091533, LOC101094019, LOC101096566, LOC101096808, LOC101100989, LOC105260540, LOC105260541]
GO:0035770	ribonucleoprotein granule	GO_CellularComponent-GOA_14.11.2016_02h13	0.000819005	[4, 5, 6, 7]	Group110	10.0917	11	[ACTB, ACTG1, CAPRIN1, DCPS, DDX1, HNRNPU, PABPC4, PSMC3, RPL28, RPS4X, TUBB]
GO:0036464	cytoplasmic ribonucleoprotein granule	GO_CellularComponent-GOA_14.11.2016_02h13	0.000819005	[4, 5, 6, 7, 8]	Group110	10.6796	11	[ACTB, ACTG1, CAPRIN1, DCPS, DDX1, HNRNPU, PABPC4, PSMC3, RPL28, RPS4X, TUBB]
GO:0005819	spindle	GO_CellularComponent-GOA_14.11.2016_02h13	0.0538449	[4, 5, 6, 7, 8, 9]	Group017	5.97826	11	[ANXA11, CLTCL1, CUL3, MAP4, MAP9, MYH10, MYH9, NPM1, NUMA1, PAFAH1B1, SMC3]
GO:0042641	actomyosin	GO_CellularComponent-GOA_14.11.2016_02h13	2.07126e-06	[4, 5, 6, 7, 8, 9]	Group148	22.7273	10	[ACTA1, ACTC1, FLNB, LOC101085247, MYH10, MYH9, MYL9, TPM1, TPM3, TPM4]
GO:0001726	ruffle	GO_CellularComponent-GOA_14.11.2016_02h13	0.000603822	[3, 4]	Group072	11.236	10	[EEF1A1, EZR, HSP90AA1, INPP5J, INPP5K, ITGB1, MYH9, TLN1, TLN2, TPM1]
GO:0044448	cell cortex part	GO_CellularComponent-GOA_14.11.2016_02h13	0.000720528	[4, 5, 6, 7, 8, 9]	Group140	10.989	10	[ACTB, ACTG1, CAP1, CDH2, DSTN, EEF1A1, MYH9, SPTBN1, TPM4, VCL]
GO:0030863	cortical cytoskeleton	GO_CellularComponent-GOA_14.11.2016_02h13	0.000720528	[5, 6, 7, 8, 9, 10]	Group140	14.9254	10	[ACTB, ACTG1, CAP1, CDH2, DSTN, EEF1A1, MYH9, SPTBN1, TPM4, VCL]
GO:0005681	spliceosomal complex	GO_CellularComponent-GOA_14.11.2016_02h13	0.0263924	[4, 5, 6, 7, 8, 9]	Group124	7.04225	10	[DDX5, HNRNPA2B1, HNRNPK, HNRNPM, HNRNPR, HNRNPU, SF3B1, SNRPB, SNRPN, SYNCRIP]
GO:0071013	catalytic step 2 spliceosome	GO_CellularComponent-GOA_14.11.2016_02h13	0.0263924	[3, 5, 6, 7, 8, 9, 10]	Group124	12.6582	10	[DDX5, HNRNPA2B1, HNRNPK, HNRNPM, HNRNPR, HNRNPU, SF3B1, SNRPB, SNRPN, SYNCRIP]
GO:0032432	actin filament bundle	GO_CellularComponent-GOA_14.11.2016_02h13	2.07126e-06	[4, 5, 6, 7, 8, 9]	Group148	22.5	9	[ACTA1, FLNB, LOC101085247, MYH10, MYH9, MYL9, TPM1, TPM3, TPM4]
GO:0097517	contractile actin filament bundle	GO_CellularComponent-GOA_14.11.2016_02h13	2.07126e-06	[5, 6, 7, 8, 9, 10]	Group148	24.3243	9	[ACTA1, FLNB, LOC101085247, MYH10, MYH9, MYL9, TPM1, TPM3, TPM4]
GO:0001725	stress fiber	GO_CellularComponent-GOA_14.11.2016_02h13	2.07126e-06	[5, 6, 7, 8, 9, 10, 11]	Group148	24.3243	9	[ACTA1, FLNB, LOC101085247, MYH10, MYH9, MYL9, TPM1, TPM3, TPM4]
GO:0005793	endoplasmic reticulum-Golgi intermediate compartment	GO_CellularComponent-GOA_14.11.2016_02h13	2.00957e-05	[4, 5, 6, 7]	Group015	18.75	9	[ERP44, FN1, HSPA5, LMAN1, NUCB1, P4HB, PDIA6, SEC22B, SERPINH1]
GO:0005884	actin filament	GO_CellularComponent-GOA_14.11.2016_02h13	0.000332782	[5, 6, 7, 8, 9, 10]	Group025	13.2353	9	[ACTA1, ACTC1, ACTG1, EZR, FKBP15, FLNA, TPM1, TPM2, TPM4]
GO:0005875	microtubule associated complex	GO_CellularComponent-GOA_14.11.2016_02h13	0.0112587	[3, 4, 5, 6, 7, 8, 9]	Group023	7.9646	9	[ACTR1A, ACTR1B, DYNC1H1, DYNC1I2, DYNLRB1, DYNLRB2, KIFC3, MAP4, PAFAH1B1]
GO:0005832	chaperonin-containing T-complex	GO_CellularComponent-GOA_14.11.2016_02h13	1.01482e-11	[3, 5, 6, 7, 8, 9]	Group098	100	8	[CCT2, CCT3, CCT4, CCT5, CCT6B, CCT7, CCT8, TCP1]
GO:0098862	cluster of actin-based cell projections	GO_CellularComponent-GOA_14.11.2016_02h13	0.010641	[2, 3]	Group094	8.60215	8	[EZR, FLNB, LOC101085247, MYH10, MYH9, MYL6, PAFAH1B1, VCL]
GO:0030027	lamellipodium	GO_CellularComponent-GOA_14.11.2016_02h13	0.0198382	[3, 4]	Group087	7.69231	8	[ACTA2, ACTC1, ACTG2, CDH2, CYFIP1, GSN, ITGB1, SCYL3]
GO:0098858	actin-based cell projection	GO_CellularComponent-GOA_14.11.2016_02h13	0.0198382	[3, 4]	Group093	7.69231	8	[ACTA2, ACTC1, ACTG2, ATP6V1E1, DYNC1H1, EZR, ITGB1, PAFAH1B1]
GO:0002199	zona pellucida receptor complex	GO_CellularComponent-GOA_14.11.2016_02h13	1.01482e-11	[3]	Group098	87.5	7	[CCT2, CCT3, CCT4, CCT5, CCT7, CCT8, TCP1]
GO:0005577	fibrinogen complex	GO_CellularComponent-GOA_14.11.2016_02h13	3.63062e-11	[2, 3, 4]	Group054	100	7	[FBLN1, FGA, FGB, FGG, FN1, SERPINF2, THBS1]
GO:0034358	plasma lipoprotein particle	GO_CellularComponent-GOA_14.11.2016_02h13	4.0509e-06	[2, 3, 4]	Group130	31.8182	7	[APOA1, APOA4, CLU, LOC101099075, LOC101099498, LOC105260977, SAA1]
GO:1990777	lipoprotein particle	GO_CellularComponent-GOA_14.11.2016_02h13	4.0509e-06	[3]	Group130	31.8182	7	[APOA1, APOA4, CLU, LOC101099075, LOC101099498, LOC105260977, SAA1]
GO:0034364	high-density lipoprotein particle	GO_CellularComponent-GOA_14.11.2016_02h13	4.0509e-06	[3, 4, 5]	Group130	46.6667	7	[APOA1, APOA4, CLU, LOC101099075, LOC101099498, LOC105260977, SAA1]
GO:0005788	endoplasmic reticulum lumen	GO_CellularComponent-GOA_14.11.2016_02h13	6.03426e-05	[4, 5, 6, 7, 8, 9]	Group014	21.875	7	[COLGALT1, ERP29, ERP44, HSP90B1, HSPA5, PDIA4, TXNDC5]
GO:0030864	cortical actin cytoskeleton	GO_CellularComponent-GOA_14.11.2016_02h13	0.000720528	[4, 5, 6, 7, 8, 9, 10, 11]	Group140	14.5833	7	[CAP1, CDH2, DSTN, EEF1A1, MYH9, SPTBN1, VCL]
GO:0016459	myosin complex	GO_CellularComponent-GOA_14.11.2016_02h13	0.000741158	[3, 4, 5, 6, 7, 8, 9]	Group000	14.8936	7	[ACTG2, LOC101085247, MYH10, MYH11, MYH9, MYL6, MYL9]
GO:1905368	peptidase complex	GO_CellularComponent-GOA_14.11.2016_02h13	0.00418247	[3]	Group129	11.1111	7	[PSMA1, PSMA5, PSMC3, PSMD2, PSMD7, UBQLN4, VCP]
GO:0000502	proteasome complex	GO_CellularComponent-GOA_14.11.2016_02h13	0.00418247	[3, 4, 5]	Group129	14.2857	7	[PSMA1, PSMA5, PSMC3, PSMD2, PSMD7, UBQLN4, VCP]
GO:1905369	endopeptidase complex	GO_CellularComponent-GOA_14.11.2016_02h13	0.00418247	[4]	Group129	14.2857	7	[PSMA1, PSMA5, PSMC3, PSMD2, PSMD7, UBQLN4, VCP]
GO:0034399	nuclear periphery	GO_CellularComponent-GOA_14.11.2016_02h13	0.00806382	[4, 5, 6, 7, 8, 9, 10]	Group108	9.85915	7	[HNRNPM, KPNB1, LMNA, NONO, PHB2, SFPQ, SMC3]
GO:0005903	brush border	GO_CellularComponent-GOA_14.11.2016_02h13	0.010641	[3, 4]	Group094	10.9375	7	[EZR, FLNB, LOC101085247, MYH10, MYH9, MYL6, VCL]
GO:0044420	extracellular matrix component	GO_CellularComponent-GOA_14.11.2016_02h13	0.0181208	[2, 3, 4]	Group116	8.43373	7	[COL1A1, COL1A2, COL4A2, FBLN1, FN1, ITGA6, THBS4]
GO:0030175	filopodium	GO_CellularComponent-GOA_14.11.2016_02h13	0.0198382	[4, 5]	Group093	12	6	[ACTA2, ACTC1, ACTG2, DYNC1H1, EZR, ITGB1]
GO:0031674	I band	GO_CellularComponent-GOA_14.11.2016_02h13	0.0275151	[3, 4, 5, 6, 7, 8, 9, 10]	Group106	8.4507	6	[ACTC1, CFL2, HSPB1, LOC101085247, MYL9, SYNPO]
GO:0034708	methyltransferase complex	GO_CellularComponent-GOA_14.11.2016_02h13	0.034775	[3, 4, 5]	Group109	8	6	[ACTB, ACTG1, PRMT5, RUVBL2, SNRPB, TAF6]
GO:0034663	endoplasmic reticulum chaperone complex	GO_CellularComponent-GOA_14.11.2016_02h13	1.82223e-06	[3, 4, 5, 6, 7, 8, 9]	Group062	62.5	5	[HSP90B1, HSPA5, HYOU1, P4HB, PPIB]
GO:0016469	proton-transporting two-sector ATPase complex	GO_CellularComponent-GOA_14.11.2016_02h13	0.00732043	[3, 4]	Group137	13.1579	5	[ATP6V1D, ATP6V1E1, ATP6V1F, ATP6V1G1, ATP6V1G2]
GO:0016363	nuclear matrix	GO_CellularComponent-GOA_14.11.2016_02h13	0.00806382	[4, 5, 6, 7, 8, 9, 10, 11]	Group108	9.80392	5	[HNRNPM, NONO, PHB2, SFPQ, SMC3]
GO:0005881	cytoplasmic microtubule	GO_CellularComponent-GOA_14.11.2016_02h13	0.010098	[4, 5, 6, 7, 8, 9, 10, 11]	Group024	12.1951	5	[LOC101081992, LOC101096402, MAP9, NUMA1, PAFAH1B1]
GO:0005604	basement membrane	GO_CellularComponent-GOA_14.11.2016_02h13	0.0181208	[3, 4, 5]	Group116	7.8125	5	[COL4A2, FBLN1, FN1, ITGA6, THBS4]
GO:0030658	transport vesicle membrane	GO_CellularComponent-GOA_14.11.2016_02h13	0.0243545	[3, 4, 5, 6, 7, 8, 9, 10]	Group048	9.80392	5	[ATP6V1G2, CLTA, CLTC, CLTCL1, SEC24C]
GO:0030018	Z disc	GO_CellularComponent-GOA_14.11.2016_02h13	0.0275151	[3, 4, 5, 6, 7, 8, 9, 10, 11]	Group106	8.19672	5	[CFL2, HSPB1, LOC101085247, MYL9, SYNPO]
GO:0035097	histone methyltransferase complex	GO_CellularComponent-GOA_14.11.2016_02h13	0.034775	[4, 5, 6, 7, 8, 9, 10, 11, 12]	Group109	8.77193	5	[ACTB, ACTG1, PRMT5, RUVBL2, TAF6]
GO:0005833	hemoglobin complex	GO_CellularComponent-GOA_14.11.2016_02h13	1.56162e-05	[3, 5, 6, 7, 8, 9]	Group020	66.6667	4	[HBE1, HBQ1, LOC101091558, LOC101098159]
GO:0042382	paraspeckles	GO_CellularComponent-GOA_14.11.2016_02h13	1.56162e-05	[6, 7, 8, 9, 10, 11, 12, 13]	Group065	66.6667	4	[HNRNPM, NONO, NUDT21, SFPQ]
GO:0016460	myosin II complex	GO_CellularComponent-GOA_14.11.2016_02h13	6.91813e-05	[4, 5, 6, 7, 8, 9, 10]	Group001	50	4	[LOC101085247, MYH10, MYH9, MYL9]
GO:0046930	pore complex	GO_CellularComponent-GOA_14.11.2016_02h13	0.000121334	[3, 4, 5]	Group121	44.4444	4	[C6, C8A, C8B, C9]
GO:0005579	membrane attack complex	GO_CellularComponent-GOA_14.11.2016_02h13	0.000121334	[4, 5, 6, 7, 8]	Group121	80	4	[C6, C8A, C8B, C9]
GO:0005852	eukaryotic translation initiation factor 3 complex	GO_CellularComponent-GOA_14.11.2016_02h13	0.00146243	[3, 4, 5, 6, 7]	Group150	28.5714	4	[EIF3D, EIF3I, EIF3J, LOC101090225]
GO:0070993	translation preinitiation complex	GO_CellularComponent-GOA_14.11.2016_02h13	0.00146243	[4, 5, 6, 7]	Group150	28.5714	4	[EIF3D, EIF3I, EIF3J, LOC101090225]
GO:0016282	eukaryotic 43S preinitiation complex	GO_CellularComponent-GOA_14.11.2016_02h13	0.00146243	[5, 6, 7, 8]	Group150	30.7692	4	[EIF3D, EIF3I, EIF3J, LOC101090225]
GO:0033290	eukaryotic 48S preinitiation complex	GO_CellularComponent-GOA_14.11.2016_02h13	0.00146243	[5, 6, 7, 8]	Group150	30.7692	4	[EIF3D, EIF3I, EIF3J, LOC101090225]
GO:0031941	filamentous actin	GO_CellularComponent-GOA_14.11.2016_02h13	0.00422963	[3, 4, 5, 6, 7, 8, 9, 10, 11]	Group057	19.0476	4	[ACTG1, FLNA, TPM1, TPM4]
GO:0036379	myofilament	GO_CellularComponent-GOA_14.11.2016_02h13	0.00422963	[3, 4, 5, 6, 7, 8, 9]	Group138	19.0476	4	[ACTA1, TPM1, TPM2, TPM4]
GO:0005865	striated muscle thin filament	GO_CellularComponent-GOA_14.11.2016_02h13	0.00422963	[4, 5, 6, 7, 8, 9, 10]	Group138	21.0526	4	[ACTA1, TPM1, TPM2, TPM4]
GO:0033176	proton-transporting V-type ATPase complex	GO_CellularComponent-GOA_14.11.2016_02h13	0.00732043	[4, 5]	Group137	18.1818	4	[ATP6V1D, ATP6V1F, ATP6V1G1, ATP6V1G2]
GO:0005844	polysome	GO_CellularComponent-GOA_14.11.2016_02h13	0.0136893	[4, 5, 6]	Group021	13.7931	4	[EEF2, EIF4B, RPL10L, RPS4X]
GO:0030286	dynein complex	GO_CellularComponent-GOA_14.11.2016_02h13	0.0154001	[3, 4, 5, 6, 7, 8, 9, 10]	Group099	13.3333	4	[DYNC1H1, DYNC1I2, DYNLRB1, DYNLRB2]
GO:0005868	cytoplasmic dynein complex	GO_CellularComponent-GOA_14.11.2016_02h13	0.0154001	[4, 5, 6, 7, 8, 9, 10, 11]	Group099	30.7692	4	[DYNC1H1, DYNC1I2, DYNLRB1, DYNLRB2]
GO:0005581	collagen trimer	GO_CellularComponent-GOA_14.11.2016_02h13	0.0431558	[3]	Group127	9.7561	4	[COL1A1, COL1A2, COL4A2, COLEC11]
GO:0044291	cell-cell contact zone	GO_CellularComponent-GOA_14.11.2016_02h13	0.0536836	[3]	Group114	9.09091	4	[AHNAK, CDH2, ITGB1, VCL]
GO:0031232	extrinsic component of external side of plasma membrane	GO_CellularComponent-GOA_14.11.2016_02h13	0.000132733	[4, 5, 6, 7]	Group052	75	3	[LOC101085148, PLG, SERPINE2]
GO:0097452	GAIT complex	GO_CellularComponent-GOA_14.11.2016_02h13	0.000132733	[3]	Group089	75	3	[GAPDH, RPL13A, SYNCRIP]
GO:0032982	myosin filament	GO_CellularComponent-GOA_14.11.2016_02h13	0.000632022	[4, 5, 6, 7, 8, 9, 10]	Group059	50	3	[ACTG2, MYH10, MYH9]
GO:0071541	eukaryotic translation initiation factor 3 complex, eIF3m	GO_CellularComponent-GOA_14.11.2016_02h13	0.00146243	[4, 5, 6, 7, 8]	Group150	42.8571	3	[EIF3D, EIF3I, LOC101090225]
GO:0000788	nuclear nucleosome	GO_CellularComponent-GOA_14.11.2016_02h13	0.00168555	[4, 5, 6, 7, 8, 9, 10, 11, 12, 13]	Group022	37.5	3	[LOC101091533, LOC101096566, LOC101100989]
GO:0031597	cytosolic proteasome complex	GO_CellularComponent-GOA_14.11.2016_02h13	0.00246766	[4, 5, 6, 7, 8, 9]	Group056	33.3333	3	[PSMC3, PSMD2, UBQLN4]
GO:0005862	muscle thin filament tropomyosin	GO_CellularComponent-GOA_14.11.2016_02h13	0.00422963	[3, 4, 5, 6, 7, 8, 9, 10, 11]	Group138	100	3	[TPM1, TPM2, TPM4]
GO:0016471	vacuolar proton-transporting V-type ATPase complex	GO_CellularComponent-GOA_14.11.2016_02h13	0.00732043	[4, 5, 6, 7, 8, 9, 10]	Group137	18.75	3	[ATP6V1F, ATP6V1G1, ATP6V1G2]
GO:0010494	cytoplasmic stress granule	GO_CellularComponent-GOA_14.11.2016_02h13	0.0415119	[5, 6, 7, 8, 9]	Group038	12.5	3	[CAPRIN1, DDX1, PABPC4]
GO:0022624	proteasome accessory complex	GO_CellularComponent-GOA_14.11.2016_02h13	0.0415119	[3, 4, 5, 6]	Group111	12.5	3	[PSMC3, PSMD2, PSMD7]
GO:0005838	proteasome regulatory particle	GO_CellularComponent-GOA_14.11.2016_02h13	0.0415119	[3, 4, 5, 6, 7]	Group111	14.2857	3	[PSMC3, PSMD2, PSMD7]
GO:0098644	complex of collagen trimers	GO_CellularComponent-GOA_14.11.2016_02h13	0.0431558	[3, 4, 5]	Group127	21.4286	3	[COL1A1, COL1A2, COL4A2]
GO:0030134	ER to Golgi transport vesicle	GO_CellularComponent-GOA_14.11.2016_02h13	0.0508685	[4, 5, 6, 7, 8, 9]	Group006	11.5385	3	[LMAN1, SEC24C, SEC31A]
GO:0014704	intercalated disc	GO_CellularComponent-GOA_14.11.2016_02h13	0.0536836	[4]	Group114	10.7143	3	[CDH2, ITGB1, VCL]
GO:0043511	inhibin complex	GO_CellularComponent-GOA_14.11.2016_02h13	0.00105198	[2, 3, 4]	Group113	100	2	[INHA, INHBA]
GO:0043512	inhibin A complex	GO_CellularComponent-GOA_14.11.2016_02h13	0.00105198	[3, 4, 5]	Group113	100	2	[INHA, INHBA]
GO:0071204	histone pre-mRNA 3'end processing complex	GO_CellularComponent-GOA_14.11.2016_02h13	0.00308793	[4, 5, 6, 7, 8, 9]	Group084	66.6667	2	[SNRPB, SYNCRIP]
GO:0070937	CRD-mediated mRNA stability complex	GO_CellularComponent-GOA_14.11.2016_02h13	0.00985599	[3, 4, 5, 6, 7]	Group083	40	2	[HNRNPU, SYNCRIP]
GO:0097433	dense body	GO_CellularComponent-GOA_14.11.2016_02h13	0.00985599	[4, 5, 6, 7]	Group088	40	2	[ACTG1, SND1]
GO:0034366	spherical high-density lipoprotein particle	GO_CellularComponent-GOA_14.11.2016_02h13	0.014468	[4, 5, 6]	Group061	33.3333	2	[APOA1, CLU]
GO:0005915	zonula adherens	GO_CellularComponent-GOA_14.11.2016_02h13	0.0198234	[4, 5]	Group029	28.5714	2	[KIFC3, VCL]
GO:0005916	fascia adherens	GO_CellularComponent-GOA_14.11.2016_02h13	0.0258693	[4, 5]	Group031	25	2	[CDH2, VCL]
GO:0031595	nuclear proteasome complex	GO_CellularComponent-GOA_14.11.2016_02h13	0.0258693	[4, 5, 6, 7, 8, 9, 10]	Group055	25	2	[PSMC3, UBQLN4]
GO:0070688	MLL5-L complex	GO_CellularComponent-GOA_14.11.2016_02h13	0.0258693	[5, 6, 7, 8, 9, 10, 11, 12, 13]	Group082	25	2	[ACTB, ACTG1]
GO:0005583	fibrillar collagen trimer	GO_CellularComponent-GOA_14.11.2016_02h13	0.0258693	[3, 4, 5, 6, 7]	Group142	25	2	[COL1A1, COL1A2]
GO:0098643	banded collagen fibril	GO_CellularComponent-GOA_14.11.2016_02h13	0.0258693	[4, 5, 6]	Group142	25	2	[COL1A1, COL1A2]
GO:0005584	collagen type I trimer	GO_CellularComponent-GOA_14.11.2016_02h13	0.0258693	[4, 5, 6, 7, 8]	Group142	100	2	[COL1A1, COL1A2]
GO:0008250	oligosaccharyltransferase complex	GO_CellularComponent-GOA_14.11.2016_02h13	0.0325555	[2, 3, 4, 5, 6, 7, 8, 9, 10]	Group033	22.2222	2	[MAGT1, RPN1]
GO:0042627	chylomicron	GO_CellularComponent-GOA_14.11.2016_02h13	0.0325555	[3, 4, 5]	Group067	22.2222	2	[APOA1, APOA4]
GO:0043034	costamere	GO_CellularComponent-GOA_14.11.2016_02h13	0.0325555	[3, 4, 5, 6, 7, 8, 9]	Group069	22.2222	2	[AHNAK, VCL]
GO:0005885	Arp2/3 protein complex	GO_CellularComponent-GOA_14.11.2016_02h13	0.0398342	[3, 4, 5, 6, 7, 8, 9]	Group026	20	2	[ARPC2, ARPC3]
GO:0034709	methylosome	GO_CellularComponent-GOA_14.11.2016_02h13	0.0398342	[4, 5, 6, 7]	Group063	20	2	[PRMT5, SNRPB]
GO:0008540	proteasome regulatory particle, base subcomplex	GO_CellularComponent-GOA_14.11.2016_02h13	0.0476601	[3, 4, 5, 6, 7, 8]	Group036	18.1818	2	[PSMC3, PSMD2]
GO:0044216	other organism cell	GO_CellularComponent-GOA_14.11.2016_02h13	0.0476601	[2, 3]	Group073	18.1818	2	[LMAN1, LOC101094897]
GO:0008278	cohesin complex	GO_CellularComponent-GOA_14.11.2016_02h13	0.0476601	[3, 4, 5, 6, 7, 8, 9]	Group102	18.1818	2	[SMC1A, SMC3]
GO:0030893	meiotic cohesin complex	GO_CellularComponent-GOA_14.11.2016_02h13	0.0476601	[4, 5, 6, 7, 8, 9, 10]	Group102	28.5714	2	[SMC1A, SMC3]
